# Supplementary material for: Maps of electrical activity in diabetic patients and normal individuals
Source: Data Brief. 2018 Oct 16;21:795–832. doi: 10.1016/j.dib.2018.09.134 (PMC6216044; doi:10.1016/j.dib.2018.09.134)
Supplement: Supplementary file 2 — Supplementary material [file mmc2.xlsx]

## Sheet: Group data
																					"1/12"=	0.0833333
No.	Name (MD5)	Age (years)	Height (cm)	Weight (kg)	Gender	Glycemic value mg/dL (t0)	Glycemic value mg/dL (t1)	Glycemic value mg/dL (t2)	Glycemic value mg/dL (t3)	Glycemic value mg/dL (t4)	Time past since the onset (years)	Diabetic/ Normal	Mean Blood glucose level (mg/dL)	Until the onset (months)	Time past since the onset (months)					Body Mass Index (BMI)			HbA1C (%)
1	bf2be9b80589d7f8e5e7d5cc93e53062	59	156	92	F(+)	263	483	329	408	489	0.416667	D	394.4	703	5					37.8041			8.84
2	04e6d612a88913bf1418df6e8242c24b	67	170	100	F(+)	163	228	270	284	359	4	D	260.8	756	48					34.6021			7.55
3	e7a6ab6b406467de0bf40d72f65ed7bb	58	150	68	F(+)	116	150	327	346	355	0.0833333	D	258.8	695	1					30.2222			7.82
4	c65f0bf3de105c104052d8de6ae47015	77	163	78	F(+)	285	297	307	344	350	8	D	316.6	828	96					29.3575			7.3
5	be89577f6318a2ff2915fbb813183f7c	61	151	70	F(+)	148	181	240	336	344	0.0833333	D	249.8	731	1					30.7004			7.14
6	589114d05e15e7c5a0e5be71d1c98d1a	56	161	97	F(+)	170	187	240	322	333	3	D	250.4	636	36					37.4214			8.93
7	9ee2a56f752c365cf0fb69e5c3adb8a3	78	141	58	F(+)	111	146	196	244	267	5	D	192.8	876	60					29.1736			7.3
8	b0fd983d9f7cdb67048b32b3b63aa677	72	160	72	F(+)	157	198	171	183	210	2	D	183.8	840	24					28.125			8.12
9	eda4c01af3590ba8e5117e207c4b5ee6	54	182	150	F(-)	100	150	192	243	239	0	N	184.8	648						45.2844			5.6
10	4c73e7b7f9bca8d78f6a78fa1efff230	41	155	56	F(-)	119	198	232	272	235	0	N	211.2	492						23.3091			5.5
11	53c1f61cbd086bb6c8556dc473e2cb5b	66	165	60	F(-)	216	150	190	220	199	0	N	195	792						22.0386			5.8
12	b48e10451752d684060e6bf97403ae89	70	163	80	F(-)	92	157	179	207	190	0	N	165	840						30.1103			5.3
13	a99146932cd5da99bcaa0879bcd2d33e	32	160	72	F(-)	106	128	145	183	177	0	N	147.8	384						28.125			5.7
14	492399db88e52450b4832515c696ea94	57	175	98	M(+)	262	281	332	386	433	8	D	338.8	588	96					32			8.17
15	7b9ab472f742b2ff02846cbc1264eb7e	51	180	118	M(+)	254	300	293	343	407	17	D	319.4	408	204					36.4198			7.81
16	29d5b27b67bf9a02b58b6f6a4ac2ecea	54	165	78	M(+)	181	240	343	354	398	15	D	303.2	468	180					28.6501			9.25
17	65e348c918b3546397abc6a60dd0372d	59	170	78	M(+)	246	267	330	366	392	6	D	320.2	636	72					26.9896			7.56
18	2e18afa28f50026059f4c59673018f7a	76	164	67	M(+)	126	166	196	248	299	3	D	207	876	36					24.9108			7.56
19	2a2676af16a3a36f0b6e3c78073c0210	63	186	85	M(+)	158	193	284	264	290	2	D	237.8	732	24					24.5693			7.94
20	5dc883b4f68cdd5255acf454381c30c0	69	173	117	M(+)	217	227	278	253	281	8	D	251.2	732	96					39.0925			8.23
21	b7210655db1de3818d8d7f969a3c00dc	63	183	97	M(+)	114	153	175	207	238	2	D	177.4	732	24					28.9647			7.17
22	c0be7e67be9b45b1d555f92923020e0b	72	168	84	M(+)	148	140	172	203	232	5	D	179	804	60					29.7619			7.46
23	6cd80ce82d4ec46ade7b701235c57586	75	169	75	M(+)	117	160	193	226	219	6	D	183	828	72					26.2596			6.5
24	ed25b8dcf92b4c379c8e97d10690658e	49	176	79	M(-)	133	173	213	271	264	0	N	210.8	588						25.5036			5.4
25	884c28b823a90a50d7a3fdd6cdc34ecd	71	175	95	M(-)	110	158	151	223	222	0	N	172.8	852						31.0204			5.7
26	212cfc7bf03ddbe7b36a9c6fd5a7898b	56	183	100	M(-)	109	127	184	246	209	0	N	175	672						29.8606			5.8
27	afb76e85b5a61fd4693a8e2146650109	61	166	98	M(-)	103	117	158	180	195	0	N	150.6	732						35.5639			5.3
28	5950e85ebc917666f3288e315a1cf2fd	25	165	102	M(-)	91	141	172	169	194	0	N	153.4	300						37.4656			4.9
29	110cd4fe212c5b8a50c1ebf41de16281	35	180	81	M(-)	107	127	146	167	184	0	N	146.2	420						25			5.5
30	e98ede973f459ad1dd80716d2c3fd190	26	188	88	M(-)	100	133	200	209	170	0	N	162.4	312						24.8981			5.6
31	17104ee9882a961b54d62994c0cd96ca	24	187	87	M(-)	110	130	144	157	163	0	N	140.8	288						24.8792			5.4
32	037d3eb7e7baa8bbdf0b980f3a6f0a39	33	193	95	M(-)	92	138	202	152	154	0	N	147.6	396						25.504			5.3
33	449dc79877e74253a6e6024c072d13c7	17	188	70	M(-)	89	129	140	171	150	0	N	135.8	204						19.8053			5.3
34	2079ed58e3565dcf1afe43848167f880	24	191	71	M(-)	104	115	140	130	109	0	N	119.6	288						19.4622			5.9
35	f8cab4fd79a594ee190fecc49b2ae998	38	192	97	M(-)	94	128	154	189	109	0	N	134.8	456						26.3129			5.4
36	7bd6dd5e2021961803fb5e83ac86cc7a	27	175	72	M(-)	98	98	98	99	98	0	N	98.2	324						23.5102			5.2

## Sheet: Chart
	Mean	Age	Height (cm)	Weight (kg)		F(+) BMI	F(-) BMI	M(+) BMI	M(-) BMI
	F(+)	66	156.5	79.375		32.4082	30.7071	29.8673	26.5145
	F(-)	52.6	165	83.6
	M(+)	63.9	173.3	89.7		F(+)	Diabetic Females
	M(-)	37.3846	181.462	87.3077		F(-)	Normal Females
						M(+)	Diabetic Males
	SD	Age	Height (cm)	Weight (kg)		M(-)	Normal Males
	F(+)	8.7831	9.02378	15.2403
	F(-)	16.1493	10.2225	38.3249		Mean	Age	Height (Cm)	Weight (Kg)
	M(+)	8.81224	7.57261	17.4104		F(+)	66	156.5	79.375
	M(-)	16.7309	9.48345	11.593		F(-)	52.6	165	83.6
	SD = Standard deviation
						Mean	Age	Height (Cm)	Weight (Kg)
	F	Age	Height (cm)	Weight (kg)		M(+)	63.9	173.3	89.7
	Mean	60.8462	159.769	81		M(-)	37.3846	181.462	87.3077
	SD	13.3407	10.0429	25.0932
	SD = Standard deviation
						F vs B	Age	Height (cm)	Weight (kg)
	M	Age	Height (cm)	Weight (kg)		F	60.8462	159.769	81
	Mean	48.913	177.913	88.3478		M	48.913	177.913	88.3478
	SD	19.1071	9.46723	14.099
	SD = Standard deviation						F vs B	Height (Cm)	Weight (Kg)
							F	159.769	81
							M	177.913	88.3478
	F+M	Age	Height (cm)	Weight (kg)
	Mean	53.2222	171.361	85.6944
	SD	18.0081	13.0014	18.8055		Mean	Age	Height (cm)	Weight (kg)
	SD = Standard deviation					F(+)	66	156.5	79.375
						F(-)	52.6	165	83.6
	Mean	Age	Height (cm)	Weight (kg)		M(+)	63.9	173.3	89.7
	M(+)	63.9	173.3	89.7		M(-)	37.3846	181.462	87.3077
	M(-)	37.3846	181.462	87.3077
						SD	Age	Height (cm)	Weight (kg)
						F(+)	8.7831	9.02378	15.2403
	Mean	Age	Height (cm)	Weight (kg)		F(-)	16.1493	10.2225	38.3249
	F(+)	66	156.5	79.375		M(+)	8.81224	7.57261	17.4104
	F(-)	52.6	165	83.6		M(-)	16.7309	9.48345	11.593

## Sheet: Glycemic Map by gender
					F(+)	Diabetic Females						F(-)	Normal Females						M(+)	Diabetic Males						M(-)	Normal Males
					t0	t1	t2	t3	t4			t0	t1	t2	t3	t4			t0	t1	t2	t3	t4			t0	t1	t2	t3	t4
					263	483	329	408	489			100	150	192	243	239			262	281	332	386	433			133	173	213	271	264
					163	228	270	284	359			119	198	232	272	235			254	300	293	343	407			110	158	151	223	222
					116	150	327	346	355			216	150	190	220	199			181	240	343	354	398			109	127	184	246	209
					285	297	307	344	350			92	157	179	207	190			246	267	330	366	392			103	117	158	180	195
					148	181	240	336	344			106	128	145	183	177			126	166	196	248	299			91	141	172	169	194
					170	187	240	322	333		AV	126.6	156.6	187.6	225	208			158	193	284	264	290			107	127	146	167	184
					111	146	196	244	267		SD	50.9392	25.5891	31.1657	34.0808	27.6405			217	227	278	253	281			100	133	200	209	170
					157	198	171	183	210										114	153	175	207	238			110	130	144	157	163
				AV	176.625	233.75	260	308.375	338.375										148	140	172	203	232			92	138	202	152	154
				SD	63.944	111.56	59.0109	69.7095	80.3207										117	160	193	226	219			89	129	140	171	150
																		AV	182.3	212.7	259.6	285	318.9			104	115	140	130	109
																		SD	58.3306	58.0996	68.7301	69.9285	81.052			94	128	154	189	109
																										98	98	98	99	98
																									AV	103.077	131.846	161.692	181.769	170.846
																									SD	11.6438	18.761	31.7185	46.6479	48.1142
				AV = Average
				SD = Standard deviation

## Sheet: Glycemic Map
																																							t4
	t0	t1	t2	t3	t4		t0	t1	t2	t3	t4		t0	t1	t2	t3	t4		t0	t1	t2	t3	t4		t0	t1	t2	t3	t4		t0	t1	t2	t3	t4				AV	SD
	100	150	192	243	239	0	285	297	307	344	350	1	263	483	329	408	489	1	181	240	343	354	398	1	263	483	329	408	489	1	263	483	329	408	489	1			394.4	98.1417
	119	198	232	272	235	0	263	483	329	408	489	1	254	300	293	343	407	1	262	281	332	386	433	1	262	281	332	386	433	1	262	281	332	386	433	1			338.8	71.3912
	216	150	190	220	199	0	262	281	332	386	433	1	285	297	307	344	350	1	246	267	330	366	392	1	246	267	330	366	392	1	254	300	293	343	407	1			319.4	58.2692
	92	157	179	207	190	0	254	300	293	343	407	1	262	281	332	386	433	1	263	483	329	408	489	1	181	240	343	354	398	1	181	240	343	354	398	1			303.2	89.5528
	106	128	145	183	177	0	246	267	330	366	392	1	246	267	330	366	392	1	116	150	327	346	355	1	116	150	327	346	355	1	246	267	330	366	392	1			320.2	62.6195
	133	173	213	271	264	0	217	227	278	253	281	1	181	240	343	354	398	1	285	297	307	344	350	1	285	297	307	344	350	1	163	228	270	284	359	1			260.8	72.2959
	110	158	151	223	222	0	216	150	190	220	199	0	163	228	270	284	359	1	254	300	293	343	407	1	254	300	293	343	407	1	116	150	327	346	355	1			258.8	115.908
	109	127	184	246	209	0	181	240	343	354	398	1	217	227	278	253	281	1	158	193	284	264	290	1	148	181	240	336	344	1	285	297	307	344	350	1			316.6	28.9016
	103	117	158	180	195	0	170	187	240	322	333	1	119	198	232	272	235	0	217	227	278	253	281	1	170	187	240	322	333	1	148	181	240	336	344	1			249.8	88.7367
	91	141	172	169	194	0	163	228	270	284	359	1	157	198	171	183	210	1	163	228	270	284	359	1	163	228	270	284	359	1	170	187	240	322	333	1			250.4	75.0686
	107	127	146	167	184	0	158	193	284	264	290	1	158	193	284	264	290	1	148	181	240	336	344	1	119	198	232	272	235	0	126	166	196	248	299	1			207	68.0221
	100	133	200	209	170	0	157	198	171	183	210	1	170	187	240	322	333	1	170	187	240	322	333	1	133	173	213	271	264	0	158	193	284	264	290	1			237.8	58.9932
	110	130	144	157	163	0	148	181	240	336	344	1	148	181	240	336	344	1	119	198	232	272	235	0	158	193	284	264	290	1	217	227	278	253	281	1			251.2	29.0034
	92	138	202	152	154	0	148	140	172	203	232	1	133	173	213	271	264	0	133	173	213	271	264	0	217	227	278	253	281	1	111	146	196	244	267	1			192.8	65.2281
	89	129	140	171	150	0	133	173	213	271	264	0	126	166	196	248	299	1	92	138	202	152	154	0	126	166	196	248	299	1	133	173	213	271	264	0			210.8	59.0356
	104	115	140	130	109	0	126	166	196	248	299	1	117	160	193	226	219	1	100	133	200	209	170	0	109	127	184	246	209	0	100	150	192	243	239	0			184.8	60.784
	94	128	154	189	109	0	119	198	232	272	235	0	110	158	151	223	222	0	111	146	196	244	267	1	111	146	196	244	267	1	114	153	175	207	238	1			177.4	47.878
	98	98	98	99	98	0	117	160	193	226	219	1	92	157	179	207	190	0	126	166	196	248	299	1	100	150	192	243	239	0	119	198	232	272	235	0			211.2	57.8161
	263	483	329	408	489	1	116	150	327	346	355	1	114	153	175	207	238	1	117	160	193	226	219	1	117	160	193	226	219	1	148	140	172	203	232	1			179	38.4578
	163	228	270	284	359	1	114	153	175	207	238	1	100	150	192	243	239	0	100	150	192	243	239	0	110	158	151	223	222	0	110	158	151	223	222	0			172.8	48.9357
	116	150	327	346	355	1	111	146	196	244	267	1	216	150	190	220	199	0	216	150	190	220	199	0	216	150	190	220	199	0	117	160	193	226	219	1			183	45.0833
	285	297	307	344	350	1	110	158	151	223	222	0	116	150	327	346	355	1	109	127	184	246	209	0	100	133	200	209	170	0	157	198	171	183	210	1			183.8	21.0404
	148	181	240	336	344	1	110	130	144	157	163	0	111	146	196	244	267	1	92	157	179	207	190	0	92	157	179	207	190	0	109	127	184	246	209	0			175	56.8727
	170	187	240	322	333	1	109	127	184	246	209	0	91	141	172	169	194	0	114	153	175	207	238	1	114	153	175	207	238	1	216	150	190	220	199	0			195	27.9821
	111	146	196	244	267	1	107	127	146	167	184	0	148	140	172	203	232	1	91	141	172	169	194	0	148	140	172	203	232	1	103	117	158	180	195	0			150.6	39.6396
	157	198	171	183	210	1	106	128	145	183	177	0	92	138	202	152	154	0	148	140	172	203	232	1	94	128	154	189	109	0	91	141	172	169	194	0			153.4	39.6396
	262	281	332	386	433	1	104	115	140	130	109	0	100	133	200	209	170	0	157	198	171	183	210	1	106	128	145	183	177	0	92	157	179	207	190	0			165	44.6598
	254	300	293	343	407	1	103	117	158	180	195	0	110	130	144	157	163	0	103	117	158	180	195	0	157	198	171	183	210	1	107	127	146	167	184	0			146.2	30.6871
	181	240	343	354	398	1	100	150	192	243	239	0	89	129	140	171	150	0	94	128	154	189	109	0	103	117	158	180	195	0	106	128	145	183	177	0			147.8	32.553
	246	267	330	366	392	1	100	133	200	209	170	0	106	128	145	183	177	0	110	158	151	223	222	0	89	129	140	171	150	0	100	133	200	209	170	0			162.4	45.829
	126	166	196	248	299	1	98	98	98	99	98	0	94	128	154	189	109	0	107	127	146	167	184	0	91	141	172	169	194	0	110	130	144	157	163	0			140.8	21.3939
	158	193	284	264	290	1	94	128	154	189	109	0	109	127	184	246	209	0	106	128	145	183	177	0	107	127	146	167	184	0	92	138	202	152	154	0			147.6	39.3802
	217	227	278	253	281	1	92	157	179	207	190	0	107	127	146	167	184	0	110	130	144	157	163	0	110	130	144	157	163	0	89	129	140	171	150	0			135.8	30.3924
	114	153	175	207	238	1	92	138	202	152	154	0	103	117	158	180	195	0	89	129	140	171	150	0	92	138	202	152	154	0	104	115	140	130	109	0			119.6	15.01
	148	140	172	203	232	1	91	141	172	169	194	0	104	115	140	130	109	0	104	115	140	130	109	0	104	115	140	130	109	0	94	128	154	189	109	0			134.8	37.6922
	117	160	193	226	219	1	89	129	140	171	150	0	98	98	98	99	98	0	98	98	98	99	98	0	98	98	98	99	98	0	98	98	98	99	98	0			98.2	0.447214
																															t0	t1	t2	t3	t4
																														AV	144.694	180.389	214.333	244.583	254.361
																														SD	57.9906	73.8772	67.532	77.6227	97.7838
