# Supplementary material for: Maps of electrical activity in diabetic patients and normal individuals
Source: Data Brief. 2018 Oct 16;21:795–832. doi: 10.1016/j.dib.2018.09.134 (PMC6216044; doi:10.1016/j.dib.2018.09.134)
Supplement: Supplementary file 3 — Supplementary material [file mmc3.xlsx]

## Sheet: F(-)
	2.95327	3.44506	4.2338	5.79485	4.31655	2.31015	11.4289	4.62962	5.27636	7.51321	7.92031	10.869	5.36342	4.18581	25.2296	3.89847	7.8904	2.88359	2.81864	2.35452
	2.60459	2.23102	2.54993	65.6552	6.68234	2.21961	2.62253	5.96968	76.6937	45.178	24.9064	33.014	53.1266	10.0114	5.98971	4.33727	3.93129	9.62281	18.8381	23.2342
	72.6556	28.0651	3.16606	3.06245	2.95953	2.8331	2.46217	3.90097	5.71307	10.9309	24.1278	11.0184	19.9759	11.2011	33.9815	16.5725	22.9837	15.4623	6.98248	4.25828
	4.22587	8.83074	5.31029	7.74131	7.37677	2.78456	3.27622	4.07747	6.0975	10.0114	15.7004	65.2531	43.9466	31.3958	31.189	28.3406	18.0177	25.1961	54.9832	27.0908
	2.53102	7.40195	7.32865	2.32879	2.44075	3.27051	3.91586	87.3529	19.6384	6.83074	15.3003	64.728	63.1408	47.7008	32.8177	33.7412	13.0477	5.53741	4.51224	5.95563
	2.94325	3.81446	2.89819	2.90848	3.9146	4.16592	41.7441	32.4715	7.45369	5.68498	91.2505	92.0409	36.7836	29.9848	12.7554	6.73491	4.12309	5.03908	4.037	5.14117
	2.05216	2.64409	2.64019	3.70014	4.60236	20.6889	17.7905	5.93115	4.9886	4.44312	10.7818	16.3555	57.6549	22.8317	16.715	17.6125	7.16106	11.7925	40.8741	32.5715
	4.59597	3.7235	10.2006	26.5204	36.657	8.44743	6.24951	5.77441	32.2287	12.6406	5.66787	16.9686	10.5211	7.72017	19.6039	33.6846	12.7223	33.6797	19.4588	12.8976
	47.2526	26.4918	3.76314	3.35216	6.46412	3.54715	3.35828	2.6331	2.5911	4.11627	7.48943	17.3352	11.9675	16.1021	32.3376	7.53213	13.9026	15.3791	9.86161	17.0669
	3.02879	13.2871	7.39972	2.8612	2.31266	2.4879	2.1975	2.69485	2.25605	3.9726	14.1121	13.1679	14.3805	26.7804	13.4138	13.2783	31.3476	7.73811	18.7839	22.7061
	F(-) encoded average matrix of subject 1
	8.70139	18.1209	7.10751	58.4716	50.9124	66.4186	99.6359	99.328	56.3783	30.4629	19.8065	11.9224	8.14492	4.71905	39.9687	23.3693	3.66968	3.05897	2.72503	2.06912
	2.44924	2.44409	8.72337	28.0359	31.6858	25.9547	68.0769	74.1405	19.873	10.415	7.57497	22.6466	35.4713	6.6694	8.78067	7.14006	4.42768	11.9861	11.1081	6.34228
	3.37413	5.49527	6.78373	79.1252	88.5796	14.2488	16.3996	18.0153	8.13797	6.03032	12.8529	8.34798	10.5695	9.37538	31.6708	25.4565	24.7968	10.169	7.84214	6.05841
	4.11739	7.65647	5.5388	20.6216	30.2896	9.19903	6.45744	5.92656	4.95007	5.85341	6.41335	40.7723	36.1691	31.5248	51.6711	38.1057	14.5672	9.97761	8.95104	32.6218
	1.80042	2.96565	5.08081	3.91113	4.01919	4.59903	4.11599	6.13115	6.00793	6.39305	11.8478	35.1637	46.2146	28.9174	25.4491	16.7697	9.73505	5.04979	4.32364	2.32615
	2.62531	3.26161	3.22754	3.82017	4.13853	3.20862	3.54103	12.3445	10.2202	5.18526	35.9919	20.1295	20.9695	30.7851	58.1271	36.7467	4.9815	3.36008	3.29777	3.8096
	2.47816	3.95243	2.47413	3.39207	3.85104	3.90389	7.17288	9.28373	15.5025	10.7711	8.30682	18.6274	81.3818	18.836	11.5711	8.17371	5.24937	7.45661	17.3263	15.083
	9.77274	15.1576	5.85925	15.1449	35.8438	8.43839	4.47677	4.89555	9.22643	6.95772	37.6102	14.5323	12.0114	8.58456	23.1605	32.8727	10.0277	40.6928	8.10807	6.00403
	85.8446	69.895	13.8631	4.48887	7.71905	5.14186	3.84951	3.06426	2.85897	7.36704	16.5985	22.6581	18.6225	9.64395	36.1672	9.28122	6.8267	12.1143	8.02698	19.6654
	7.71892	9.41266	4.10028	4.02837	3.87761	3.81572	3.2388	5.17636	3.57997	40.8972	27.8772	6.82976	10.1193	21.8477	14.4551	6.98359	15.2033	4.98554	11.5235	28.1417
	F(-) encoded average matrix of subject 2
	11.1611	53.5832	96.6197	65.473	24.5825	4.20779	6.66412	17.159	21.2777	3.44896	4.51488	11.9501	90.9466	24.4378	9.10209	2.91683	46.801	4.43936	2.74896	2.04548
	5.76648	10.0672	27.6702	18.7061	12.9796	4.67371	3.04131	7.33741	9.28122	3.75202	6.0007	9.56898	66.0844	51.3777	8.33533	4.04687	4.06843	8.11766	31.6224	12.988
	40.2047	65.0264	50.894	49.4668	12.3337	4.00362	2.85285	3.98762	3.27844	3.50682	84.28	38.2602	16.1926	13.8378	35.9832	22.3965	38.7848	11.5619	3.4701	24.0243
	38.2871	51.7921	38.7864	24.7558	20.1003	6.48901	9.06453	4.86551	16.3811	10.052	9.88108	62.4588	36.6961	58.3245	41.0445	37.0154	10.6085	15.9705	8.48971	15.5954
	47.2573	43.9228	24.2381	8.80779	5.69166	5.07344	3.61613	24.4597	34.1172	85.0907	47.463	46.4053	48.8356	31.8147	21.8103	23.4185	9.59068	4.23519	16.9124	11.8744
	15.1196	28.9221	13.1163	12.7538	12.6373	3.93408	4.03129	41.4647	43.9868	25.4776	51.9987	36.4659	12.0862	11.3349	9.93338	8.0235	4.78999	3.88401	4.06787	4.421
	3.01015	6.07789	3.79875	4.56217	4.54256	4.33797	5.14089	23.5904	23.6843	10.4794	35.3861	21.4191	52.2271	24.6412	10.5987	8.88943	4.43463	11.2637	39.9498	27.6399
	2.42601	2.45549	2.2128	3.9548	14.2694	15.6307	7.1783	10.6081	44.1004	22.459	20.9562	7.28442	6.76996	5.55438	13.3729	26.4021	12.1043	32.2604	16.1439	17.9554
	2.02392	1.99889	4.1178	7.52656	7.80028	19.3727	32.5463	12.4729	9.69499	30.037	53.7547	16.7102	7.30056	7.87079	25.3453	6.14256	12.3015	14.3707	5.24798	5.64534
	6.75424	8.89777	2.37288	4.35897	5.71739	83.8612	81.9611	27.7837	6.18303	3.62406	5.6854	5.81697	7.13088	20.3434	12.3217	14.5818	20.9937	7.40515	7.06871	14.1453
	F(-) encoded average matrix of subject 3
	6.52043	2.76172	44.8512	87.4665	52.1991	3.17161	15.388	92.8686	70.3267	4.64108	18.5897	7.62731	12.7854	7.40839	21.7467	2.30946	2.33484	1.92215	2.02022	1.80323
	2.48344	2.94323	5.52581	6.62925	15.4886	3.4671	4.52323	18.5239	4.33161	5.26602	12.4561	97.949	99.2052	50.669	4.27828	2.61355	2.94344	15.0606	12.4942	4.60409
	42.9839	99.1288	35.629	16.1013	3.07118	3.08495	2.76538	4.90065	5.08946	4.98172	43.0637	68.3331	95.2275	8.86129	58.7052	64.4	31.7594	3.32086	3.30839	2.69312
	10.0839	62.3892	62.0931	7.95118	3.97591	2.72473	5.02516	10.4303	83.8316	22.4391	82.1746	93.7406	80.8591	71.077	19.0875	9.46989	4.88022	6.96968	45.0484	89.606
	2.73333	3.42301	5.7228	3.48452	3.77032	5.02839	25.6944	82.2873	96.3671	98.0712	98.4465	80.3049	67.0163	48.4054	60.5189	44.1127	71.2869	3.68774	4.73656	11.3097
	3.1557	3.27312	4.08366	29.0918	7.3357	10.3041	98.2822	99.9108	65.2611	25.5963	94.1245	29.2776	79.263	24.0628	8.53183	7.69828	4.54602	4.40172	3.0486	3.27548
	8.54516	13.792	19.0568	50.1015	97.7606	48.623	71.9239	38.4751	30.6219	12.1456	82.6215	93.2077	90.3404	23.2473	86.4669	84.0071	6.64882	68.7219	52.114	30.6331
	85.7944	73.2809	71.211	97.3176	99.5589	68.1854	46.3445	80.7488	24.2723	10.0155	23.5131	58.6185	10.6413	12.2867	79.2759	88.0613	81.8813	44.9398	9.60258	22.8527
	58.2204	14.617	9.75355	18.1989	36.1794	16.6551	64.0123	15.5845	38.3503	91.8523	35.8297	88.3219	14.3252	44.1828	55.8224	6.33742	5.17935	17.6566	6.98086	31.0574
	5.98151	4.11398	4.55247	42.7626	4.33871	49.3632	90.2168	86.2155	66.5204	42.3138	4.80065	15.2411	10.4125	6.8929	3.59505	3.53505	3.69204	18.3159	8.58043	91.912
	F(-) encoded average matrix of subject 4
	22.6567	39.5267	71.1929	99.1526	88.6228	99.637	99.5328	99.457	98.9999	98.8807	72.8186	71.4345	99.1163	45.5572	61.7191	9.05841	28.99	7.59444	10.5369	3.40821
	12.1588	21.7181	51.6218	68.7705	75.4987	77.4992	91.5645	85.9907	64.5517	59.5018	58.0886	73.7957	68.3134	33.5182	18.2751	32.3885	11.4915	18.9975	27.6686	29.184
	11.3282	33.1841	36.1166	68.6994	63.9293	59.4416	58.5185	61.3252	43.3122	36.209	55.6658	47.9904	42.5769	39.0579	80.6662	53.0634	61.2673	46.5359	10.5003	26.6093
	34.7102	54.5983	40.9704	50.0637	52.5381	42.5505	56.3848	38.0497	40.2007	26.8623	39.309	64.1175	83.6401	99.5619	99.4229	99.0045	99.7103	84.0901	57.1675	25.4637
	18.2732	19.4166	23.2218	27.0471	29.4195	28.9448	27.5377	23.3801	21.2925	33.2261	45.3513	99.5234	94.4049	98.7444	95.1199	96.533	74.3185	19.1033	18.7159	12.9142
	14.7488	19.7592	20.7124	28.9449	24.663	23.4675	19.304	30.6439	24.8711	24.7289	99.5075	98.4584	97.9871	96.6516	91.7573	45.4381	15.8644	14.9851	21.9723	32.138
	20.8284	37.9656	57.5293	31.6204	32.4018	40.1473	42.3583	21.7203	28.822	27.5769	98.9437	84.4484	87.8083	61.7747	52.791	35.612	18.1534	48.3986	79.9942	81.1499
	62.3408	66.952	48.8633	35.359	38.4377	52.304	36.2127	46.3972	61.3363	54.5581	35.4031	77.3636	29.4748	34.1903	37.3121	58.5772	57.6851	49.1399	88.6111	80.2508
	98.4199	93.5601	56.4065	49.2224	48.7179	34.2743	50.9377	58.9	48.4093	74.3878	59.6772	34.672	22.5834	28.1153	32.9171	18.2865	32.9672	29.3861	45.8466	18.2458
	35.1885	45.0661	53.7345	56.8056	39.2712	43.2655	58.7412	98.3677	67.0492	99.1987	75.3188	31.9423	24.9398	58.7238	17.7736	24.4419	8.41029	15.9541	15.8508	8.88832
	F(-) encoded average matrix of subject 5

## Sheet: F(+)
	57.8001	66.5413	84.9811	97.0154	99.8451	98.7276	97.9391	98.886	98.9724	98.7572	99.1666	89.9614	85.9886	92.4951	99.5705	97.2114	91.1776	98.2342	98.8334	98.7121
	44.1415	74.9493	98.9056	99.3145	99.4137	99.6364	97.4687	99.3158	98.8835	94.0351	91.5971	99.3348	99.5497	96.4766	99.4008	99.7404	99.8142	89.551	92.9764	87.2568
	97.5458	99.7896	96.2043	96.4075	97.3686	99.3184	98.0526	95.7862	91.9224	89.6816	96.7688	98.5623	99.4672	98.0108	98.4715	93.4147	76.712	70.624	99.3587	95.4412
	98.3711	97.3146	96.8766	97.81	88.9919	91.2642	77.6247	81.9408	82.5867	92.944	98.3859	95.6159	83.9595	86.2699	97.5845	98.7484	93.8128	69.8649	98.4596	97.9587
	57.2264	71.3916	83.9755	75.6474	68.7045	75.6575	77.6032	85.8404	91.7988	97.9907	97.5101	94.0145	97.891	94.7741	86.1381	98.2363	98.5877	76.9713	97.5134	93.7348
	17.1153	36.4056	56.3583	67.6226	91.241	93.0455	98.6014	98.3952	98.0915	98.8373	99.1516	84.5024	85.5052	93.4071	76.6446	92.2508	91.473	99.2106	99.0445	77.9276
	32.8013	58.1438	89.1895	97.6575	99.0023	97.6435	99.2975	98.4138	98.3475	98.6461	95.1897	99.8932	90.3038	97.3081	89.8284	97.9159	94.7244	98.9113	99.5059	74.6372
	99.4142	94.6151	99.9767	99.4168	96.6896	96.5159	98.1192	97.0339	92.521	87.1423	85.8446	85.3724	88.8828	81.212	86.4215	67.0878	86.3467	98.5113	84.903	43.9493
	99.5011	99.7308	98.5938	94.6269	82.7523	90.9845	99.7358	96.9472	98.4055	97.924	97.5859	99.3375	95.7786	95.6807	91.7607	83.3832	75.1525	79.8558	75.588	55.4594
	29.1423	47.1812	84.8489	98.0681	81.2796	90.6094	97.2431	98.4961	98.4084	98.4769	99.0973	98.9745	99.3947	97.1866	91.1705	96.6027	82.7004	83.2933	99.3575	97.2933
	F(+) encoded average matrix of subject 1
	4.48568	7.04533	4.46513	36.8927	34.3354	23.2838	78.7748	50.3924	75.1807	40.962	8.67733	13.0685	85.5171	20.7356	33.3533	5.09888	14.5022	47.4747	4.19701	2.01258
	3.45342	3.56451	5.2792	14.9735	16.7299	9.30187	14.8148	15.5841	7.40785	5.5944	12.0141	79.822	80.6405	47.5682	9.93151	4.45604	3.41856	5.86675	26.5776	7.02491
	55.3856	41.9731	10.4493	12.274	6.90598	4.11681	3.86538	5.15168	4.56887	4.39078	15.8205	22.0989	30.4929	13.9619	28.8174	22.3412	32.6577	9.86139	3.22677	7.44483
	8.832	37.7487	24.9807	8.01432	3.95044	3.31793	6.82154	14.1768	50.1075	13.9016	12.5283	6.88655	18.3067	13.241	12.9283	10.7993	4.88842	4.31308	7.1406	33.62
	2.18244	3.05081	4.4929	3.74147	8.68443	20.7005	14.5959	42.1766	23.7394	28.3827	16.5366	22.5286	14.495	5.04321	5.25392	11.0846	3.56501	3.42217	3.05068	2.31096
	2.64645	2.83238	4.29116	16.7351	20.646	11.7939	25.2559	49.9019	37.0758	16.961	9.25592	17.7943	9.38842	16.094	17.2264	7.37634	5.9807	12.7068	3.36177	3.68257
	2.59203	5.30946	20.5156	13.2572	21.6565	45.2585	85.0324	70.2684	41.8248	10.4998	12.5153	11.0298	43.81	27.7192	23.437	28.4352	7.03138	24.1258	24.3091	9.98692
	7.59066	16.4275	35.2016	58.5567	81.7767	64.0524	56.0943	42.154	23.4995	9.83998	19.6016	42.2113	16.0666	8.06451	20.3208	47.3057	22.1751	33.3988	5.25529	6.63649
	68.9599	42.6131	13.1411	12.5535	31.1559	17.5196	13.0621	8.70697	7.366	17.479	10.0083	14.9852	15.5869	16.1382	35.7787	8.06961	14.56	16.6346	10.5174	22.3504
	7.21856	10.1682	3.78954	4.10996	3.69078	4.27958	4.06115	39.2493	13.6455	29.9803	15.4467	5.0071	8.72503	10.3354	5.68257	6.76737	19.5401	14.5961	32.5168	44.0567
	F(+) encoded average matrix of subject 2
	9.8306	13.1531	36.2203	15.1976	8.4726	16.2231	13.6592	2.96092	42.2452	22.6196	7.44214	7.97928	14.3206	5.89666	3.21168	2.85967	63.6039	22.1083	15.6715	1.07469
	3.02545	1.39819	4.38832	7.51071	5.45633	4.5491	4.13713	6.10278	4.03783	3.91363	9.70487	22.2505	82.1369	35.0631	11.1683	24.022	9.36175	7.91544	9.76592	14.8191
	2.57399	3.62921	3.94757	5.97288	5.20153	3.55883	2.74784	3.65869	2.6153	2.8726	30.754	11.1473	13.8864	12.2441	12.4099	11.8837	20.3107	16.095	3.25508	17.3255
	2.57914	58.0864	39.6549	20.8517	9.04465	3.15661	3.45772	3.02267	4.22045	4.40014	7.32031	59.9807	53.3654	56.7747	64.7975	35.3903	25.0239	17.0691	6.20765	6.79694
	21.1604	13.2306	7.99861	4.42851	5.5032	9.21808	11.3455	44.9974	6.81057	4.71099	31.7716	57.3791	60.3982	68.5478	38.968	34.3196	13.2035	6.73213	3.73992	4.34631
	4.87789	5.47733	4.32225	7.05257	10.4075	85.7218	42.8439	9.71196	13.7583	11.5713	59.641	90.4197	35.6743	72.5353	81.0387	46.3793	54.3684	66.3744	3.77038	3.87371
	2.79152	4.08707	5.142	9.13908	65.9129	81.0124	29.2327	21.9166	24.0782	13.853	48.0185	21.1637	35.7912	21.1125	26.1729	19.0598	10.1658	24.8225	54.3869	30.1865
	8.60139	18.0847	30.6159	52.2708	74.9924	49.5771	39.0081	47.6385	53.699	23.6743	8.93074	17.0719	7.76592	7.92782	25.1659	52.2426	24.4645	41.6038	12.0387	7.4032
	68.3469	42.3089	16.0708	22.5983	37.8342	22.8167	11.6287	11.7448	10.0033	7.91864	5.47149	6.59207	6.89694	13.0861	25.7691	11.2018	19.3535	13.5252	6.06843	7.48373
	20.5356	23.3384	5.21474	5.31822	6.9274	12.1267	13.6344	57.3337	13.5834	22.9992	13.951	5.51182	8.6886	12.4761	6.6879	8.76523	14.9555	11.6	13.4103	8.96384
	F(+) encoded average matrix of subject 3
	99.8583	98.6167	77.1702	65.0976	62.0869	36.9548	36.6833	73.2738	98.2286	88.8179	96.8214	98.5893	99.9857	99.0238	99.769	35.6357	26.8024	28.0548	56.8036	46.4167
	42.3429	52.7143	82.425	77.9143	70.2452	79.0179	76.325	83.4083	95.1048	93.781	100	99.2536	90.5321	81.7976	69.175	94.4821	73.8821	87.6369	95.7679	86.131
	66.775	72.2429	71.619	78.825	82.8298	99.7298	99.8667	95.7702	87.8833	99.6333	80.9107	77.4024	97.9321	94.8333	88.4083	99.4988	85.8512	89.956	98.4845	99.819
	71.5048	99.6667	91.8595	68.131	85.5381	98.7321	99.0179	99.2202	96.7024	93.3286	71.0726	70.4369	59.7917	73.4429	99.5095	79.494	90.4321	95.4774	91.4107	55.3964
	8.12262	24.2869	36.5952	51.3893	99.45	92.3845	99.919	98.675	94.5833	98.7619	79.119	99.9917	100	40.9964	24.0417	56.3214	98.7202	74.3012	53.625	28.3345
	8.05357	35.219	45.9631	66.6202	81.1714	82.0262	90.1786	99.9179	96.556	88.5119	99.0952	99.2524	66.5262	34.8762	27.531	95.8155	47.7155	36.6607	62.9524	17.8345
	65.6893	63.8286	78.7548	86.3155	86.225	92.7667	83.994	86.6381	86.6381	62.2595	61.1762	98.6	74.5095	84.5893	85.1429	40.7286	18.8893	23.525	90.8917	52.6024
	40.2857	38.7571	81.0202	52.1643	81.081	97.7702	62.4321	60.2679	57.1976	96.5536	47.5536	21.2095	14.1833	16.1857	10.5631	5.00357	5.28452	27.981	99.9298	99.6917
	23.5417	54.1143	56.6381	67.3738	54.9917	58.7202	59.8393	99.9262	87.3155	79.7238	53.2298	62.2036	57.1821	48.5119	34.4952	27.9214	57.469	32.7762	37.0202	33.2286
	0.57619	3.78571	11.2179	89.9821	84.9036	77.5583	76.6107	47.2643	19.0036	43.5702	14.0214	4.63095	62.519	98.0607	81.044	76.1702	95.8548	99.8786	92.6381	79.6321
	F(+) encoded average matrix of subject 4
	89.7309	94.6365	46.1373	48.9172	50.6424	13.102	59.0426	68.0039	70.5929	64.8588	12.0235	1.48603	8.51299	39.0458	15.5547	24.1272	28.4358	8.99289	16.4436	53.6885
	21.6424	11.1654	34.5051	27.3615	18.3485	66.0537	60.6422	67.8875	88.065	96.4368	27.4346	25.8319	23.463	22.9689	40.8029	90.386	82.1645	27.238	18.3659	35.0848
	42.7064	54.0262	42.6525	68.8958	47.6083	47.3449	34.2157	60.4718	96.2779	98.2814	61.2725	98.0172	84.9221	84.2863	71.1627	99.3064	97.5618	69.6858	65.7162	26.8806
	87.3645	80.9694	61.6637	14.0118	19.9027	50.111	98.9949	97.9154	77.2306	93.9971	87.0419	98.7853	98.9017	60.6498	93.6723	98.8581	94.5061	26.7502	8.92108	2.26324
	2.42892	5.24265	8.77941	19.4755	52.2419	44.9284	59.748	71.0157	76.2419	99.0488	97.5939	98.6262	97.3752	98.6385	87.2336	91.235	85.8346	9.56789	12.9841	2.19142
	1.51275	54.9512	15.3865	21.5703	79.6137	45.2424	59.0936	91.6789	99.5586	99.8407	97.2507	97.9078	76.8228	53.5262	46.4914	63.3686	61.5863	22.3902	30.8078	11.2049
	62.8191	12.9664	71.3397	59.5885	85.2468	71.8485	85.6436	91.9909	97.5118	99.6637	99.2539	98.6002	93.1164	74.3885	19.7752	12.8203	37.764	84.9282	95.5203	98.7809
	73.4652	11.7551	73.1814	29.5275	92.3922	97.5039	74.5529	97.0071	97.7331	99.6025	94.3164	56.5833	38.4907	17.9657	8.31887	5.80074	16.3843	91.138	97.0828	95.2123
	39.4414	49.3978	56.1392	29.2657	41.1596	62.2775	95.8635	97.9412	92.1596	91.5081	65.924	58.849	48.3272	18.8309	5.07108	40.5755	6.275	27.8037	38.465	9.20711
	0.937745	1.53603	5.23358	95.1292	98.9262	85.1811	72.949	74.8831	48.7365	67.1912	34.3196	94.5321	85.2919	96.6449	30.5189	62.9176	8.58162	6.84902	15.2069	44.415
	F(+) encoded average matrix of subject 5
	84.4766	97.2316	99.5969	93.879	82.4759	67.8533	75.4199	89.0687	98.3715	98.2402	49.5457	6.06804	34.3175	16.5282	1.66082	2.51134	6.43196	18.6536	57.9701	74.8835
	99.5708	94.7962	93.1845	89.045	84.1725	87.0766	93.8237	94.2124	99.4615	93.4911	69.1481	29.3818	34.4402	21.4326	20.8625	82.721	99.0773	14.9038	28.345	99.5625
	75.2955	96.5966	91.3041	96.0698	93.7557	99.3698	87.6216	81.0241	90.2622	79.8375	54.8849	93.2048	99.2457	88.7756	40.4423	98.3718	96.8784	19.377	4.51271	20.3725
	83.401	92.2704	86.6392	71.3983	79.1313	94.1595	98.0612	98.5711	99.3402	85.2306	53.3784	78.9715	94.446	95.4983	36.199	22.3845	31.7649	26.3814	28.9509	17.6959
	17.2952	37.8753	46.1564	58.7223	86.078	98.99	99.3364	99.3285	92.6316	93.7588	89.4601	98.9615	99.2828	44.5182	14.1072	15.055	89.588	5.11237	39.555	8.73952
	26.4017	48.3615	50.9058	55.3732	88.067	97.2155	96.6955	95.4739	90.0866	92.7495	84.3746	92.7337	86.7014	40.8986	32.5667	39.868	15.3495	2.97423	5.77526	9.82337
	98.6632	95.6529	86.7347	75.433	92.9265	95.0845	89.9375	94.412	93.4639	65.377	47.6361	32.1041	46.2588	98.2931	98.2402	62.6639	24.7904	20.444	74.2079	40.2505
	30.1007	50.544	90.2467	74.9746	99.8784	99.733	83.0302	69.6086	68.6801	50.6017	26.2845	12.3337	15.1055	31.1227	33.0893	36.8564	92.3732	64.2746	66.0856	98.6076
	40.7835	65.8378	74.1838	57.6543	69.011	87.622	81.4911	89.4144	99.1216	76.0866	46.2959	25.2124	94.9519	26.2649	18.7485	44.8708	99.3787	95.5024	11.099	4.55086
	1.1	4.50378	14.3041	38.8309	98.0237	98.7131	86.7299	41.4509	36.3622	52.2258	21.299	93.3031	91.0729	98.9973	15.0591	29.499	79.0945	26.5268	12.0392	11.7983
	F(+) encoded average matrix of subject 6
	23.8479	85.4912	94.4462	40.4453	19.4983	2.11404	3.01387	13.047	20.1164	24.3912	16.1267	23.7459	48.5262	84.2015	64.8662	27.8494	10.279	14.4448	3.60643	7.49069
	28.1768	84.3904	86.2142	66.5594	37.6086	7.02267	11.4014	29.3702	59.8861	55.1865	50.5641	56.5387	64.811	66.2465	65.6438	43.7223	46.4648	13.7919	12.9044	29.6464
	5.84112	32.888	47.2958	48.0465	25.6503	40.4046	40.1702	31.7051	56.7305	67.4445	53.9951	78.2085	80.7305	69.5574	62.3985	65.1958	71.1042	50.6003	43.0228	39.3597
	5.63367	21.7853	32.1665	44.7998	11.0115	11.6352	18.1761	55.6169	93.7159	73.5146	35.0386	44.3426	54.2909	53.498	65.8347	65.9406	49.1262	20.8017	17.5426	12.9195
	1.85618	4.54315	8.36887	12.0959	9.68003	14.2963	31.7299	53.5562	64.8547	43.3731	26.1288	40.2196	52.6914	61.1741	34.643	35.9841	30.3034	2.82758	4.91997	5.09831
	1.46024	6.2643	10.1215	11.1061	22.9584	41.8029	37.812	28.7501	35.0305	29.266	39.2105	80.212	15.223	18.9213	13.5237	12.3413	8.02487	5.88443	7.58697	9.0489
	7.81184	32.0255	39.0237	23.8342	34.3181	23.5442	24.3435	28.4866	25.4017	15.9863	20.8472	26.0538	14.8232	11.3298	4.82775	4.78206	21.953	20.2931	17.2234	11.6986
	6.78274	11.3677	9.87783	8.32487	20.7452	43.6809	32.9812	14.5719	15.1146	12.5377	11.5364	9.57039	7.33875	8.07174	4.84247	3.86734	5.45905	9.76413	30.6328	44.981
	1.73029	3.39831	2.56244	3.24873	5.55584	9.23976	13.9959	29.7526	39.3208	29.1465	30.2469	20.9283	17.1017	18.4342	17.987	7.38934	3.45296	1.04247	2.5868	2.51946
	0.471743	0.771404	1.13181	2.81692	14.2112	38.6646	22.3415	18.701	16.3782	13.6406	6.91827	13.6169	29.2105	66.9164	41.5741	11.4503	10.2391	3.85127	2.1577	11.8305
	F(+) encoded average matrix of subject 7
	27.4849	90.4513	82.3134	3.15588	6.46429	1.83151	21.6597	14.3342	22.3458	44.3473	2.30126	0.595798	1.55588	0.621429	0.455042	0.679202	2.77248	0.40084	0.473109	0.95084
	18.5809	34.4221	43.5924	19.1666	9.92689	12.0786	19.1761	60.6643	72.7286	37.2013	16.5506	3.48845	2.86744	4.58298	4.30462	20.6784	10.6126	4.07731	13.804	0.628571
	2.65945	9.38256	20.5964	27.8998	38.7555	47.8599	28.4116	28.7384	30.9132	35.491	19.8536	65.8492	32.4532	16.1746	14.3378	76.2788	52.0859	16.4989	18.3861	0.798529
	9.83529	28.1441	42.2151	27.5366	14.9355	13.3826	11.9242	30.1723	42.1918	28.0313	66.7697	57.3256	24.7981	21.692	16.4561	73.4861	36.0235	17.9445	6.71891	2.61933
	8.26765	17.7429	18.0842	10.9697	6.4666	10.8624	17.3752	21.2735	24.1294	33.7517	64.3275	47.8803	68.7889	22.3773	2.50504	14.2315	42.9647	0.99895	1.34118	1.70945
	23.3786	21.9082	7.45987	4.40315	18.6416	11.2338	15.6576	27.1002	43.6473	34.4489	24.9489	44.9116	86.1071	12.5403	1.33298	2.02941	8.47962	4.52353	13.6004	9.01975
	77.1372	48.0468	22.8395	16.6372	21.1658	19.8838	25.1006	36.0651	28.4811	16.6773	18.4452	51.5086	33.458	4.37164	0.797059	3.81303	18.8637	26.8987	63.5954	28.0992
	38.5462	33.3208	28.0597	15.5981	76.0815	87.2668	50.1786	49.062	37.1172	62.2748	12.1242	4.2229	1.73109	1.42059	0.605252	1.02374	9.50357	24.8376	80.8947	74.2546
	17.2441	26.6326	20.0492	18.9983	39.3307	53.995	72.2994	96.555	51.2206	35.4025	32.8479	11.1691	8.27773	2.56261	1.12521	0.394328	1.59958	29.3601	95.2796	70.3521
	3.75651	10.8187	13.2431	16.0116	41.0952	34.9773	48.0655	55.4025	40.1964	25.5931	8.30399	12.175	17.4389	67.6447	1.5271	0.606092	1.26996	34.5309	72.2511	22.7338
	F(+) encoded average matrix of subject 8

## Sheet: M(-)
	2.04644	64.2008	97.6816	99.2715	85.0063	82.946	98.787	95.0004	79.6264	74.3021	69.3515	98.9987	99.9933	56.846	51.3992	95.3992	83.0728	10.6941	1.22008	0.457741
	35.0607	15.3678	49.9364	22.5808	5.64059	3.7272	8.14979	22.3481	18.7958	97.2774	99.9983	100	99.9967	59.1808	13.2025	13.3874	24.8389	15.0368	18.0347	1.98703
	56.028	22.0803	36.9054	17.3276	17.5787	30.951	29.8155	31.6556	44.1335	96.1146	99.8732	99.0946	64.1887	60.0117	66.2895	80.3904	73.8715	45.0502	81.9381	20.2402
	9.35774	17.3456	19.1845	52.4653	68.713	93.749	99.8167	99.8205	98.5975	89.0117	60.3314	80.8259	97.9975	96.605	99.6711	99.9983	99.9469	99.2812	99.3393	31.4619
	22.6552	65.7259	72.9707	86.9251	99.9184	99.9046	99.9339	99.651	78.1477	48.9276	83.9833	96.0368	99.9883	99.9782	99.9531	99.9314	97.0339	96.1335	61.931	16.41
	27.3632	74.7473	86.3192	100	99.6531	99.569	99.99	94.1586	61.3159	69.2866	92.8435	94.5351	99.8042	99.9259	99.8092	96.5527	34.3816	19.0146	12.1711	1.8728
	78.4828	75.3795	98.7293	99.9933	100	99.7987	69.2356	74.687	45.2741	78.8464	97.8301	99.7038	99.6197	99.5431	88.6644	33.3356	33.913	42.9209	46.7552	22.6326
	92.395	99.482	87.6987	99.9983	99.995	58.2134	9.47531	8.03431	49.9197	87.2473	98.5954	85.8017	38.0678	27.2912	73.6473	52.2929	72.1184	45.2996	62.2782	8.71506
	64.9912	15.6264	16.354	9.3728	5.24519	2.78075	7.66653	22.0787	71.8971	99.0879	48.9824	15.5799	23.241	14.4778	18.6874	39.8548	43.5983	33.2071	63.0021	14.7908
	1.56862	0.646444	0.593724	0.358159	0.463598	5.99121	67.3448	54.1142	85.805	72.9879	18.749	35.0418	13.0661	4.84184	79.1762	58.549	81.5577	15.5247	74.4741	10.6092
	M(-) encoded average matrix of subject 1
	57.4284	83.4594	72.3264	76.2224	72.3289	69.4273	86.799	81.2131	86.7346	99.3032	69.8797	76.43	92.9929	60.5584	72.2907	31.3917	81.2994	60.1782	63.9471	13.4143
	23.5882	39.0007	95.127	91.5576	85.1818	59.5808	67.6334	73.2869	80.8937	73.8751	71.2946	66.2513	82.5257	66.5743	35.7378	59.3142	24.4883	26.2634	16.9339	18.3775
	58.3099	65.6937	67.8636	79.5759	57.6816	44.3981	50.3513	72.9893	66.6748	69.7199	78.6498	70.2323	76.6246	75.209	50.2132	31.8449	33.0801	39.4369	24.3949	80.504
	28.3032	93.3163	90.7188	77.0082	67.9905	44.9745	58.1925	60.4986	68.6138	83.4281	83.6962	62.3113	71.9815	84.8186	83.0971	74.1449	74.9481	69.3892	62.6515	63.9093
	49.0491	43.9983	43.3145	38.5006	45.5965	58.5118	76.5369	97.374	81.9277	73.0729	70.8065	82.8638	92.2538	88.0387	80.4357	82.925	73.3305	44.2115	56.0872	30.9929
	25.1638	76.7534	64.3331	54.0942	58.5439	92.7451	95.7882	94.5734	85.0015	62.4769	93.8143	95.3828	81.7914	84.4022	82.1441	74.3563	64.4633	86.7438	53.3784	54.5875
	51.6199	72.0832	79.0032	90.3885	95.4834	95.2601	90.6374	88.1058	81.6537	57.7726	80.796	62.6071	82.4764	64.0221	61.3076	45.9125	35.527	46.2025	61.4545	47.9638
	81.8675	87.8896	77.7826	89.2047	94.3574	90.5825	83.1166	67.8701	68.0822	82.8517	61.6974	70.6597	48.0024	33.9904	48.6853	60.2804	46.5821	67.4915	64.8727	39.2744
	90.699	86.5081	65.4263	64.4355	77.7081	74.4533	77.2986	79.2797	78.7772	88.3458	79.225	37.3498	25.1403	28.6897	51.5132	39.554	65.316	72.169	69.4078	46.6049
	33.1545	65.204	71.4424	65.8225	55.2303	69.5791	87.0633	96.2816	87.7804	81.0929	74.3495	30.0441	24.3997	32.1459	31.1345	62.863	84.0748	51.1491	57.6038	40.3438
	M(-) encoded average matrix of subject 2
	2.98248	36.6773	23.0759	5.65216	6.41544	9.46898	80.126	83.2586	83.7099	44.8231	60.5289	94.3171	92.5526	84.7128	79.5581	53.2129	99.4598	75.7128	34.158	20.9814
	3.18136	5.32782	8.53143	9.57177	8.83727	8.29597	23.1203	44.9776	41.4883	27.6812	47.6089	76.3071	99.8108	97.5872	68.0981	44.9729	50.5803	65.8295	63.2467	90.6658
	12.5076	13.5517	28.1809	42.0389	16.5412	7.97413	10.7081	16.6862	17.8919	24.9801	93.6356	70.3611	95.5476	95.5622	71.669	64.6303	80.6298	89.5602	76.3132	86.9858
	3.98359	14.1773	14.4612	14.4937	10.8698	11.6748	40.4502	23.5426	22.025	33.8477	54.0049	82.5743	98.5885	98.8761	99.3373	84.0416	95.8178	97.8108	82.3694	99.6591
	3.4395	4.30737	15.5463	9.83769	22.5428	38.6922	12.5494	50.1554	29.1544	36.9203	72.2772	98.4097	99.8757	99.78	99.0985	93.2726	62.3273	44.6747	48.2782	34.2878
	3.90987	20.7369	12.635	11.9944	29.1019	27.9736	20.478	59.1476	48.4725	43.8341	86.1509	86.5587	95.6471	95.0093	96.8705	92.7395	59.678	41.4637	63.4189	66.3097
	2.87677	8.56565	42.7199	19.1613	23.7214	28.0889	13.2779	22.7275	37.3736	40.4225	78.9064	91.1865	97.4152	95.4814	86.9085	96.147	69.1985	68.7022	90.6428	90.2121
	2.78915	3.8491	4.62045	20.4299	31.2858	21.0615	17.9629	12.3228	24.6007	28.0494	98.2136	95.3367	89.5014	78.9028	77.7172	82.0287	69.196	77.5883	79.4796	64.9704
	1.78345	2.79471	3.4516	5.33658	9.94576	7.92643	12.7622	15.1726	13.838	23.1314	90.1339	72.6574	52.1191	77.5544	77.9076	57.8808	61.0776	42.4695	85.6683	95.5651
	2.53727	3.96537	3.07135	3.98275	8.21516	11.1225	33.6892	31.4065	10.3999	13.8018	30.4969	39.9063	50.4944	56.3149	54.2815	48.0922	48.4751	20.2634	61.9211	96.9855
	M(-) encoded average matrix of subject 3
	28.7864	51.2911	82.4898	45.5954	23.9764	7.92615	4.30932	8.3509	42.7395	22.4713	9.90403	14.0972	79.9275	23.5741	28.0551	4.80139	34.1524	55.1829	38.4132	1.0637
	7.19152	15.607	26.3171	12.1964	5.66036	3.17524	2.63018	6.65535	24.9652	20.9953	26.5058	16.7255	69.8886	30.9798	11.3285	58.3483	5.92796	11.7181	34.8951	27.3209
	4.90515	12.774	8.56259	6.90153	3.57608	3.02726	2.8274	4.12197	3.32837	6.79402	24.6092	11.2448	21.358	22.7359	25.1768	16.6926	34.2508	15.0679	4.94506	26.7426
	2.05855	6.81238	9.27483	13.9218	7.60793	2.48164	15.5453	8.77914	19.474	5.75661	13.7958	41.7829	39.3199	38.8323	42.9918	35.604	22.3502	19.1986	11.4723	9.29068
	2.69026	3.97107	7.32003	3.81558	3.28846	3.45647	3.52225	4.76342	4.98039	4.76704	14.7435	47.3024	61.3168	50.9462	26.8868	31.9606	11.917	4.05327	3.62392	3.56912
	3.46815	6.1185	4.11419	6.79917	9.99305	7.62976	6.45814	18.0637	13.5978	6.64993	44.2274	25.1801	22.9592	36.3668	24.1413	10.0743	4.51502	3.78317	4.18512	5.46134
	2.07608	2.98261	4.09805	12.6323	37.2317	38.7106	10.5573	18.5221	17.2784	8.78414	24.9772	17.9586	57.0809	16.4879	27.2619	30.8501	10.746	12.7631	37.3186	38.4672
	7.27246	11.2441	5.33825	8.89499	19.1626	22.4199	16.6211	22.2722	39.5497	18.3928	9.51433	33.4677	13.5688	8.35994	27.1049	52.4567	28.0271	49.6624	14.3181	9.77469
	5.09193	6.49972	4.2331	11.5611	25.5495	26.0396	39.6458	50.0047	30.3656	27.5615	42.2826	19.5953	12.3344	22.521	41.8498	11.2363	21.1961	16.6915	3.59249	4.47288
	7.63227	22.8679	19.9232	27.5517	19.7896	34.2605	73.589	94.5465	72.3762	15.7448	21.8249	20.5357	17.4264	36.6138	19.3887	15.9556	27.9147	4.70807	6.45605	13.8014
	M(-) encoded average matrix of subject 4
	35.6795	95.3495	94.9196	87.2489	92.7351	87.6841	93.2209	92.8623	91.2285	78.0127	41.1028	20.2008	34.4507	52.5172	11.8144	8.92384	7.5404	29.4485	32.8277	56.1089
	36.8217	67.6613	91.053	95.5191	94.2748	98.4738	96.0605	97.0396	95.006	99.991	74.8527	48.9854	27.6959	24.503	19.4464	64.8975	49.6821	97.4154	91.9497	60.0163
	69.4336	98.0111	95.084	95.1662	99.8873	99.325	98.4066	94.8426	99.9979	99.9942	79.0134	56.8551	98.677	56.5188	99.5532	99.9661	99.9677	34.0858	63.645	37.0588
	86.4623	86.6661	80.0479	83.4611	98.8486	99.9974	99.9921	99.9334	99.9974	94.4083	85.5261	99.9379	99.9836	95.7879	87.5248	82.9739	67.9254	28.3464	65.9114	18.2816
	47.7197	53.8683	61.8714	72.9069	91.695	94.8632	93.6223	95.0095	91.2015	97.647	98.5347	99.9873	99.9894	90.8478	42.7673	93.0416	99.0065	24.2869	32.1836	22.4113
	87.1224	67.1858	58.3689	83.1972	93.6434	90.0805	90.6236	97.0142	96.0347	98.2033	99.9804	88.5564	65.5611	67.3555	64.2629	15.4964	12.9053	15.1694	25.5262	21.1446
	74.5436	60.0628	78.4456	87.9075	95.6374	96.7707	93.5661	99.9056	99.4028	93.1785	84.0123	99.9852	97.7335	95.3727	31.7008	37.1977	50.9707	63.6266	99.6135	99.6366
	80.6448	57.033	93.3299	73.5258	85.2413	98.7245	98.8411	99.9974	99.9968	99.98	86.8682	67.5984	41.4236	28.8709	61.9699	15.6334	84.3685	99.9825	99.9825	99.9772
	59.8641	73.1093	78.8925	87.9494	97.4915	99.5701	99.9958	100	96.7777	91.3935	91.4275	84.0976	99.778	32.3646	22.6522	65.8123	14.3717	21.6321	19.3025	19.006
	41.9274	92.3419	99.0873	99.9979	95.7001	83.9007	88.4983	93.4664	88.1596	87.8134	99.9551	99.9905	99.9894	55.2975	12.5812	47.5105	66.9755	57.3879	15.6885	27.1656
	M(-) encoded average matrix of subject 5
	7.08693	17.7556	20.8609	5.30515	5.5452	3.13602	46.4071	35.1166	47.1	6.48484	5.2872	15.7083	57.8175	26.3821	13.2708	2.6338	14.4702	1.69569	2.13533	1.86106
	3.23421	2.78248	7.4975	46.9828	7.14451	3.20306	4.9306	16.3737	14.9652	6.33268	9.13324	12.4967	64.5783	53.8498	8.5235	4.03366	3.09819	3.74284	2.54172	5.77483
	51.8946	36.8316	8.27914	6.00904	4.03866	3.66412	3.2758	6.59388	6.94784	9.35522	55.1755	19.2638	32.3325	24.0054	11.1515	5.30223	8.78234	8.1904	3.2032	13.8698
	6.00793	54.6341	37.4374	17.2296	16.852	5.96996	14.3768	10.5587	76.7846	52.1818	34.3356	15.9515	22.9574	29.3427	32.4371	22.4783	30.5847	18.2221	17.1942	44.1572
	19.1285	16.2798	9.52239	4.50181	5.33018	7.70056	13.8193	77.6673	54.0026	53.1488	25.0434	40.7229	69.5216	51.3786	37.459	46.5566	23.0243	6.90598	3.83199	5.00403
	10.8787	18.2918	8.32935	8.72754	23.6242	34.6886	50.1769	75.794	37.9688	18.842	61.2914	73.6466	43.9306	53.5013	66.1391	55.6858	30.6292	10.2013	3.19638	3.68484
	4.23839	11.904	10.6986	11.1193	16.4211	48.884	49.3798	31.648	22.5378	20.3498	37.5485	30.532	73.2734	44.014	30.2943	17.1554	8.99694	7.02281	14.7929	24.1652
	5.46161	7.99054	18.9627	41.9093	52.4538	14.5147	15.8437	24.8962	49.0064	24.2228	44.093	27.9193	21.2547	15.2531	9.16509	18.4506	8.54103	22.2134	10.5672	10.6519
	46.6342	27.8775	6.93658	10.8456	19.8544	10.4769	11.4732	10.1035	10.083	18.463	20.7512	7.56509	6.31725	6.0751	12.2229	3.55758	8.29291	8.98428	4.90167	18.0013
	6.7943	15.0797	5.52253	7.89013	9.66217	11.9606	8.24478	34.242	9.34659	13.8864	10.1554	5.09597	4.24506	6.85828	4.97914	8.27816	15.2986	3.4605	4.92907	16.5754
	M(-) encoded average matrix of subject 6
	1.78359	2.18039	3.10612	5.62893	9.07385	19.4613	99.6296	94.6092	71.7228	68.2249	15.3019	9.7388	73.9118	10.4784	40.7192	13.2395	89.9068	39.4401	16.8291	6.55522
	1.97107	2.49277	22.7188	15.8549	12.872	13.8267	54.8143	56.3803	17.0669	10.3727	10.3491	10.7178	33.2587	33.7058	16.0771	22.8437	25.8775	39.4579	38.6925	49.1878
	23.8428	16.3132	9.99138	15.1544	12.9017	9.49291	11.3875	15.6552	11.4545	11.4325	39.1512	25.4029	57.354	51.4933	45.025	58.3121	71.7793	42.1797	31.1969	46.0809
	8.68929	17.4166	12.4458	10.1566	17.9535	15.7526	14.6709	14.5797	56.5748	24.6772	50.5907	62.5259	73.5115	81.0713	74.5487	65.1207	53.6083	60.1865	88.7569	86.5181
	3.74506	5.22378	18.6299	12.3708	29.2957	44.0337	15.5659	94.1342	54.326	37.1545	41.7484	96.7659	93.1924	88.5634	69.727	89.3426	85.242	82.9709	98.8438	99.0312
	7.03018	15.7669	18.2459	21.2567	25.3321	27.2537	49.0897	52.5243	31.9441	24.8762	97.5804	72.5544	59.786	68.3156	59.7487	60.1869	78.7129	99.3855	99.9739	66.1452
	5.43602	12.284	16.7001	45.9442	70.754	76.5871	61.728	30.3204	24.5972	14.5648	33.4768	33.231	52.3245	32.8367	30.0095	31.5502	38.393	58.0431	76.9459	52.5058
	3.41683	6.28651	13.6631	99.3157	99.314	65.0125	41.0149	18.3832	12.1926	12.2829	19.122	94.4131	39.4032	15.4277	44.4979	68.8323	52.3693	83.5128	25.4389	19.7822
	4.60946	5.04715	11.9631	48.9545	84.8423	52.2841	21.5398	14.6882	10.3754	34.1687	71.3242	36.9307	20.131	6.54381	14.0217	16.7056	21.184	12.5932	5.13491	4.98498
	2.83255	4.80348	5.32531	12.6992	21.2491	20.0875	15.6551	93.5643	23.836	17.88	19.8306	14.8303	7.85744	5.94131	5.04214	7.17816	6.60584	3.35772	3.03769	2.7331
	M(-) encoded average matrix of subject 7
	45.33	60.6772	53.3741	50.3821	99.453	99.5526	99.6434	99.8303	99.778	98.9885	64.1503	52.2369	67.3811	22.2996	19.2693	6.43115	48.9975	29.9122	10.8082	2.59318
	16.7807	27.0056	99.5318	99.5474	98.4224	79.8922	96.8588	99.3317	99.764	93.5431	72.7153	43.3882	80.1385	42.9796	16.343	17.0466	8.52823	21.7659	19.7873	46.0737
	41.558	49.4864	75.3761	82.7035	55.4777	46.1708	52.2808	76.7431	92.8901	90.575	76.2751	43.695	46.5976	36.3131	42.8616	19.6484	33.4384	13.3398	5.3096	13.7117
	21.9063	43.889	45.8136	66.3377	58.2388	38.8363	56.3172	59.4406	72.7711	99.0911	95.7805	49.688	56.8344	51.9759	41.9744	26.1106	17.6102	14.6885	16.9459	17.2434
	55.9705	38.9204	27.0989	26.1274	32.8431	39.3238	46.4188	99.3398	78.7274	67.2745	57.4277	40.5181	65.878	53.8526	50.5181	54.5498	29.3477	12.4003	21.748	31.0522
	15.3787	17.6851	21.3958	35.1388	50.9886	87.3915	81.3157	79.2841	72.0211	52.5809	71.443	36.8403	34.2136	60.4207	61.4832	42.8259	21.8787	51.4188	9.53992	9.05327
	13.8157	25.3388	41.1435	71.333	93.5757	99.664	99.6348	90.6765	48.8214	46.7761	41.5371	30.7293	69.1567	40.6127	55.5612	29.7534	13.1668	14.0501	29.2955	21.67
	37.8314	47.2323	94.7129	98.2629	99.769	97.0267	94.1949	70.0061	84.0537	59.1214	33.0352	28.0602	20.1257	20.7985	46.735	42.178	18.8338	40.9647	12.6346	6.0854
	98.7076	98.2061	65.4134	60.3277	89.2355	83.1548	94.6979	93.7704	69.7378	89.9078	46.0488	33.1249	17.8381	22.528	29.5729	13.3293	20.8602	15.6186	9.36495	7.35438
	24.3261	41.1413	39.1104	42.6403	64.1199	92.9078	99.8559	99.9477	98.2488	90.7766	74.7939	36.1438	26.6949	25.0469	12.6599	24.717	45.9125	6.78985	6.94145	4.17079
	M(-) encoded average matrix of subject 8
	16.7807	55.0778	58.4588	32.638	47.8392	48.6746	82.652	77.1772	93.312	74.2439	18.7044	3.07573	99.2953	94.7026	42.0167	0.411988	41.8251	2.77865	1.18012	9.71842
	61.3833	19.3465	24.707	37.2474	21.5673	93.7035	71.586	75.0561	81.2579	61.4474	85.4342	36.8942	19.6325	62.5474	14.3348	4.96813	4.31813	1.49766	18.6096	21.4412
	25.4904	33.1751	29.3088	25.6632	53.9088	36.7751	32.4009	26.9471	82.7088	46.5266	38.5982	51.6266	97.9813	24.6649	52.2348	79.2778	56.9716	17.8266	8.74327	0.976608
	23.9041	41.0249	25.2327	8.43655	25.2532	64.4854	24.8892	74.038	57.0678	25.5746	86.3798	49.2518	81.224	52.1617	81.6269	9.99152	3.94327	27.7246	39.3921	29.4
	2.29649	5.63684	4.83363	4.86023	11.238	19.8576	34.4433	29.2105	39.9734	38.2991	91.2775	95.4219	99.0807	97.1854	64.6985	6.24532	92.8766	39.9766	57.3693	58.3713
	1.7655	3.08918	3.99269	22.2848	39.5807	41.8263	40.2854	65.9284	72.6076	70.9415	68.2854	90.755	98.4865	39.6041	12.9526	95.3284	67.0757	46.3825	67.7588	73.6041
	37.1889	19.5439	17.7702	38.0585	34.3167	47.1611	75.5547	96.6877	99.4377	91.2234	74.3658	16.8456	79.6684	99.45	68.762	43.6506	91.6482	99.2816	97.2178	18.1263
	82.548	27.5348	66.2383	25.398	91.5053	96.7614	53.0307	72.8789	70.7304	67.0094	23.8845	18.3132	17.2409	20.0529	60.2018	16.3544	58.8901	71.8327	68.2193	71.481
	94.3474	98.7886	81.8447	32.4076	38.9178	36.7901	60.7965	97.9442	90.2348	72.1971	19.7515	98.5322	99.3433	17.4658	24.4146	9.08158	2.84942	4.55877	3.54474	1.33275
	26.1491	54.4135	39.9787	16.2553	40.8243	84.536	90.4023	97.3447	72.4971	72.8819	28.8626	97.3564	53.8585	59.6456	35.0073	36.7652	26.9681	77.9275	70.6208	85.238
	M(-) encoded average matrix of subject 9
	1.47552	2.0612	5.20515	3.47816	3.23713	3.11321	19.3599	13.7832	20.5047	62.9634	23.3761	58.7426	97.6857	78.1841	51.1562	22.8178	84.1278	32.679	10.599	5.71224
	1.49013	1.55202	47.2975	12.1497	6.36398	4.51419	5.73227	7.78581	10.7089	12.2853	49.8353	56.3818	99.6955	97.7186	52.6878	34.1456	23.3433	24.2229	14.6266	11.3786
	6.34047	8.62142	5.88387	14.6626	17.0471	4.72643	5.36885	7.6242	8.32462	14.1669	85.7337	77.5278	95.5661	96.4565	85.2768	45.9744	54.1327	61.2431	51.706	73.1031
	1.98136	8.63519	10.3024	7.81474	7.52643	8.41655	21.3402	12.2278	45.6124	28.3063	52.483	70.7019	74.9562	91.2124	96.1256	95.3629	90.957	83.167	69.9131	83.0204
	3.45146	3.54381	4.15591	3.72364	20.0739	64.1962	46.3366	45.989	20.9862	31.7654	44.1018	89.404	95.6255	97.6974	97.2903	95.311	91.5883	97.105	96.4723	47.7648
	3.56606	6.72364	5.74492	6.17469	10.6335	18.8854	40.8864	48.9641	29.2426	22.1612	85.1398	80.4346	67.2804	76.4217	77.9857	76.373	90.7789	99.5217	99.6846	37.891
	2.78303	5.51752	10.037	9.10501	18.3565	43.6741	32.4462	26.8516	25.9978	17.4129	56.3179	61.9191	96.4263	59.5579	75.8744	76.8249	65.4056	82.0003	79.0972	41.0773
	7.16342	17.5314	16.4284	44.317	74.0495	17.5317	13.4471	10.4834	15.5911	14.5684	34.1441	73.8209	74.9638	40.9627	61.5446	73.0809	35.7324	45.4049	40.1637	29.4666
	20.9083	13.0003	5.30779	5.3701	15.2876	8.32267	6.05007	7.12462	7.38414	41.2083	36.0911	19.7911	22.8074	13.5939	25.794	21.3953	25.467	41.9828	16.6804	15.2385
	2.10167	2.74409	2.63074	2.92392	6.40042	6.1338	7.93992	48.7736	11.7719	6.35466	6.87149	7.04353	7.59221	13.6743	14.6003	24.5188	31.0659	15.0382	21.4957	11.4769
	M(-) encoded average matrix of subject 10
	1.74132	8.20391	71.5293	75.102	70.7743	89.0374	80.912	83.8433	74.3826	44.2357	40.3271	96.5359	81.9296	73.257	71.1443	97.9323	78.932	55.9905	16.2711	0.318826
	8.73521	22.4139	65.0643	77.468	74.8169	73.1973	72.9523	74.9103	77.1115	99.2438	88.4557	78.3413	79.4538	73.2731	78.7738	65.7998	93.887	44.3601	9.42689	0.427873
	81.5164	97.4039	98.6917	47.6648	56.2557	57.888	53.1523	60.178	71.9792	90.0394	94.6086	86.4958	82.7416	99.4108	74.721	67.0795	36.7117	20.2968	7.0132	0.421027
	80.7015	80.3406	94.8166	87.1963	98.2156	99.5311	90.0726	86.9658	99.0579	94.6892	87.7711	86.7694	86.2423	92.2704	98.7017	90.3533	81.0137	96.0513	4.36284	0.398044
	79.5005	92.3318	79.5188	97.9076	99.9836	100	100	99.7208	98.5303	93.4472	92.7152	96.2411	97.6034	89.2372	85.2633	99.4792	98.5355	87.0687	20.8222	0.451834
	97.1782	85.4364	98.8235	98.5863	99.5924	99.5914	99.8897	99.8457	99.8768	99.3663	95.5083	92.2934	98.235	94.3252	99.1237	99.4584	99.2169	85.579	4.34817	0.504156
	48.3022	82.4785	97.8699	99.9689	99.6203	99.5108	99.2252	97.3961	81.709	76.1039	80.2792	97.422	93.8601	82.5183	81.8822	83.478	98.0653	79.801	1.26626	0.530318
	62.422	75.5487	97.4271	99.5127	99.9147	90.8125	82.8054	94.3834	70.6342	82.5709	86.9682	85.0998	81.978	89.5337	77.4826	85.3817	95.9741	75.0484	1.13301	0.566993
	67.7394	57.7403	72.8423	76.2956	78.6333	77.0562	50.7985	69.809	78.0748	94.2721	63.6237	61.4521	87.2071	41.679	37.9325	71.7086	24.8863	47.3824	0.557702	0.406601
	9.14963	4.19976	5.07897	7.74132	17.3954	81.5377	81.7809	72.3315	83.5509	51.9291	72.6528	52.3274	30.8985	29.8027	82.6281	69.9443	50.7406	50.3682	0.627628	0.4
	M(-) encoded average matrix of subject 11
	41.1146	71.3015	80.8698	85.1312	80.7417	83.9588	89.2688	91.2653	91.0106	91.4663	91.7764	92.7106	98.1271	95.5005	75.8035	74.8844	88.1889	61.1397	16.2166	2.3206
	0.471859	1.32161	0.578894	1.10402	1.30251	0.311558	1.34472	16.1568	56.0146	88.7693	88.2302	90.5116	92.0673	94.8226	88.1201	44.6482	1.98693	25.7065	88.3945	89.3779
	56.409	59.6794	58.4819	79.9131	4.09296	6.61558	12.2317	8.7598	13.6442	10.8824	58.6598	75.7487	90.8	44.7211	91.4	67.0402	2.02714	83.7618	1.11508	88.2548
	88.8814	3.94724	40.7332	62.5613	78.1271	87.7206	92.6126	93.6166	89.9628	72.4608	89.3523	57.2121	80.807	91.0337	97.8	94.3698	87.5166	68.8116	73.4819	80.6648
	13.7663	23.0809	31.4327	72.9588	93.706	96.0322	82.8181	93.901	91.9628	84.6266	10.2221	89.7236	96.7663	88.9	89.3643	88.8005	89.5261	88.8221	56.8754	12.3668
	13.0211	27.5819	68.5915	94.4271	91.5603	77.0221	94.5121	85.9683	78.8437	93.2322	88.7045	78.5181	46.2603	11.5829	1.96583	1.25678	25.2367	45.8487	0.40402	0.425628
	53.3704	64.9683	85.9829	91.2467	95.5925	96.2789	69.1734	92.8477	92.9724	65.8724	92.3995	96.7015	75.8789	90.8899	91.7347	34.7603	56.7216	0.526633	5.14221	6.2608
	74.495	70.8111	68.1462	90.4276	91.8653	94.7955	63.8874	80.7055	77.4352	87.8302	95.5804	97.0302	89.3045	90.1568	22.5588	34.3201	21.0256	17.1563	54.999	41.5975
	54.6588	37.7648	16.8673	12.0387	49.591	79.3844	77.5673	81.9603	79.6583	91.1859	91.4819	26.0538	17.3271	85.4181	90.1935	57.5281	59.9437	61.9065	32.2095	87.8337
	1.92915	13.9935	19.7563	63.1241	22.8729	67.3709	88.0513	89.5975	54.0201	89.2302	5.5995	57.1905	83.0809	88.398	85.3161	81.3427	66.1955	86.9975	59.1477	87.8166
	M(-) encoded average matrix of subject 12
	3.08108	13.1473	15.5893	20.3658	11.5474	2.54673	2.32031	5.8007	34.4232	41.5954	7.40278	21.1522	11.8138	8.77733	28.3209	5.13477	91.1185	31.6046	6.32476	1.88122
	1.65716	1.67524	8.06871	7.04687	14.499	5.10598	2.68331	3.7911	4.98512	4.86245	4.64159	11.2458	70.0846	49.8063	7.39068	4.99277	5.63533	8.36439	24.438	18.4328
	2.16982	7.39124	5.92587	8.09736	4.92712	3.19138	2.84409	4.27191	3.86885	5.05605	60.8677	18.2726	10.7841	8.73143	17.7395	11.4413	43.3893	16.7349	4.66954	6.58734
	6.21599	19.3812	9.91989	5.40153	4.09819	2.96259	10.9918	9.71739	44.0716	27.412	18.6441	23.8719	30.4957	33.6463	41.4946	29.5882	15.1086	20.8734	15.5935	8.40834
	1.99263	2.479	2.68567	2.62573	4.30223	6.86634	33.7428	99.9442	42.025	22.4508	33.9435	83.4544	54.7576	36.3138	24.4317	34.7682	23.7291	6.99666	4.90626	9.74214
	2.54882	2.42545	2.83894	5.49638	8.8491	44.1747	42.3609	45.3519	51.7015	24.5113	76.5932	98.6394	45.1014	45.9968	35.3919	17.5257	14.2142	17.8686	3.88873	4.40195
	2.87566	4.50876	4.58567	8.78387	57.8408	63.8526	16.7618	38.5665	39.4255	12.3079	40.5438	28.7366	64.3517	37.8659	22.4889	10.0634	5.56426	18.6421	57.1029	38.8576
	10.9184	22.6694	19.8837	47.0313	77.4647	70.3296	41.9592	14.4074	20.2487	15.3046	16.267	37.8914	12.7844	8.15605	14.7028	20.9992	12.8829	42.4656	25.5274	18.3686
	5.86565	6.99291	5.31933	8.34367	24.8566	21.2316	19.8812	9.8484	6.65702	9.17357	28.9684	10.6299	7.70542	9.72921	26.5822	5.3968	12.473	14.4574	7.06996	5.13268
	3.35591	5.93964	6.12935	9.40556	6.44159	5.80209	14.3851	54.8446	17.0979	34.2588	21.6879	7.53394	10.7296	18.6115	10.6128	10.3733	15.3192	8.61669	11.0287	7.45257
	M(-) encoded average matrix of subject 13

## Sheet: M(+)
	30.5844	27.3191	39.8907	62.7385	45.7957	66.6163	51.5377	85.8949	79.5031	81.8669	89.7191	90.9082	95.965	91.4805	93.5533	83.8739	82.1829	64.4451	64.1661	8.18132
	15.1144	17.9156	25.7144	34.3685	28.7833	25.9498	32.2121	60.8778	82.2739	84.5311	92.4681	87.7187	75.9518	92.8136	56.1397	63.3767	47.2537	84.0537	68.6852	61.8646
	76.2237	70.2556	59.7821	51.149	27.1521	29.3518	35.114	57.1062	53.4825	44.2887	72.8911	87.4724	76.8342	64.2599	75.4833	93.5148	33.7646	88.5121	16.2249	60.4089
	55.2984	67.2307	70.5957	65.2245	77.807	69.9436	50.1113	48.8533	69.916	76.1261	58.3537	87.2677	83.6307	96.2514	80.5467	85.4529	89.577	81.2374	52.5607	60.4226
	74.5848	69.3949	74.9595	68.6767	74.9237	46.3093	54.1669	94.6572	76.6918	85.5187	77.186	78.0774	78.1463	91.8374	80.8339	65.0735	44.9086	13.9346	8.22374	7.99339
	71.063	72.9109	72.2603	73.3778	66.6595	73.3	89.4436	95.9144	81.9043	82.7292	90.1673	46.0389	56.6584	53.6195	40.486	40.2883	54.5961	27.9518	16.0233	25.8346
	68.365	77.123	82.5346	81.1716	88.3198	84.0284	84.7327	86.9296	92.9117	95.8307	74.5167	80.2494	94.0222	52.7051	64.5556	51.3401	31.6416	72.1198	62.5533	61.5319
	56.8195	77.2222	63.0432	71.9638	63.3245	79.9058	83.9545	90.2241	84.8545	96.6128	76.2078	73.7315	56.2128	66.172	84.0533	79.1895	73.5451	53.4358	57.4521	43.1362
	67.4416	69.7728	61.1689	57.9977	69.6533	73.4798	79.6623	66.6739	73.1315	87.4463	78.0895	73.8778	51.0424	66.6732	82.0436	62.2346	70.7043	58.3696	32.6265	51.5012
	29.2669	78.237	47.0058	77.577	65.4113	64.2977	76.3588	63.9829	36.4751	82.842	51.2008	69.6875	50.9171	67.1023	54.1035	65.416	77.0171	72.7292	58.9755	60.8817
	M(+) encoded average matrix of subject 1
	97.2569	98.177	93.141	97.6499	97.3635	92.8307	96.2684	96.7995	96.7358	94.1262	90.6445	50.2827	98.667	96.6604	97.9063	94.0944	96.1246	91.8988	83.5555	92.2759
	75.3148	96.7433	99.5874	95.5918	95.418	99.8597	97.274	96.2059	95.815	95.1005	82.7607	98.4965	94.2068	94.77	98.2909	99.2098	99.3248	38.856	65.634	76.5222
	96.6852	96.9646	97.7337	92.6981	97.8468	99.4211	96.281	93.296	96.7801	95.9447	96.3194	94.093	94.2557	97.6707	94.0471	96.6649	67.241	24.941	34.4386	73.8869
	96.9162	96.9035	97.7403	79.5841	78.7447	89.4178	93.9653	97.4815	95.3693	95.3653	97.5126	97.4197	95.8841	73.0578	85.0934	42.7597	78.1621	69.8815	61.6775	88.2506
	43.4059	57.6672	59.7283	56.945	70.5773	85.4433	91.9227	95.2365	93.8578	95.444	96.4543	95.1482	77.4239	78.8023	33.9623	94.9829	96.8351	50.6881	67.4272	78.3176
	20.471	58.5953	53.5054	90.2937	94.2569	97.5323	98.5199	95.5218	96.4649	94.4731	87.4384	73.2534	70.0972	69.5986	36.0937	68.6815	30.4787	62.2307	74.9501	68.5457
	90.8506	63.8215	83.0618	96.6176	94.2698	98.1963	97.8639	96.8211	97.0637	83.5457	66.9611	91.5012	94.6972	94.4248	45.2103	51.4007	81.8492	72.081	99.5787	55.0747
	92.719	59.2696	97.0098	89.5084	95.2813	94.3651	94.4932	95.7923	99.0564	96.3681	67.3518	51.1925	41.1101	24.5372	24.8859	29.8543	91.355	96.1363	93.3232	76.9696
	69.1033	95.8148	97.5288	83.0396	88.2485	95.1197	97.0077	97.782	99.8653	95.6934	98.4459	95.3951	90.5963	27.059	30.1485	40.0738	48.3977	40.3145	15.1621	3.39016
	17.5258	48.7014	63.559	94.3927	99.9595	99.8981	98.8347	89.3426	88.0185	99.323	97.2543	97.9948	97.9319	56.6525	73.3227	85.7684	95.2468	74.4199	63.3967	97.2991
	M(+) encoded average matrix of subject 2
	98.7154	96.3227	94.4215	99.4046	92.5742	93.7996	95.8688	96.0465	96.3873	93.9492	83.5977	94.2512	96.3542	98.7823	99.2269	66.7135	95.0923	94.4665	68.4254	96.0392
	93.0554	98.4354	96.6388	99.3692	95.9546	96.9785	96.5135	95.3177	97.3815	95.2665	83.2196	93.2454	98.8777	99.3862	99.7565	97.5377	95.9219	47.2131	95.8635	80.0969
	91.1419	95.6377	96.6338	92.0769	97.8396	97.7588	97.1823	91.5619	96.0965	96.1892	95.1962	95.3038	96.1165	93.3631	98.9231	95.9469	51.4123	31.5746	77.6365	90.9169
	91.3173	94.8554	97.0742	82.8508	86.0665	97.4923	99.7796	99.3092	95.9915	96.8208	96.9038	99.4569	95.8185	92.5562	69.8812	42.8823	92.0165	59.6477	84.0642	83.5577
	53.4138	75.8442	73.5008	80.7296	91.8312	97.7269	97.8615	98.6746	98.3988	98.82	98.1681	92.4496	94.2169	92.5354	34.0492	38.1808	86.02	46.4469	61.8323	83.7108
	50.5238	77.0735	84.4054	97.6846	98.5031	98.7262	99.6204	99.9173	98.7323	99.7281	99.1331	79.9315	57.4765	47.0919	46.2596	72.5604	48.9046	69.4335	93.3485	91.0962
	93.7404	96.4604	95.6596	96.9142	96.7388	96.9015	99.1962	99.6496	98.0538	93.5388	67.67	59.6473	97.1069	97.6608	91.5173	95.7369	97.8069	99.0396	99.0908	96.6223
	98.4012	87.8354	94.6304	95.4027	97.5865	95.0615	97.9973	97.4981	98.3973	92.7327	70.6742	50.4165	78.3738	79.2588	80.8162	62.8785	98.2515	94.6727	99.7692	99.2877
	96.3735	88.94	91.5138	83.4262	81.8027	96.0146	99.375	97.4542	96.9212	97.0388	91.4831	96.7019	96.6465	52.49	44.6377	59.9	50.4835	63.7592	64.2723	51.9581
	10.1588	20.0819	26.4919	99.6977	93.6012	96.0231	99.3458	97.3738	91.8238	92.3915	52.6735	92.6877	96.7354	97.725	31.0227	85.2685	92.5442	94.0973	93.765	97.9119
	M(+) encoded average matrix of subject 3
	92.5827	99.3293	99.9957	86.7486	92.9325	91.6962	99.5805	99.8822	99.3445	98.0442	99.075	35.4385	92.3457	98.9224	90.8897	43.0805	32.5909	2.26827	45.5928	93.8101
	98.9885	90.2365	85.3291	81.5207	86.5236	98.4466	97.4647	99.5712	98.6839	94.9986	97.7495	63.7149	51.9659	80.0608	44.1918	68.6959	87.8096	22.9988	62.9469	95.4363
	75.831	89.4627	80.5892	99.4091	99.3079	98.193	77.5447	75.4255	72.4839	75.3238	96.4361	99.1779	99.6166	87.0829	90.3666	89.7466	82.3832	78.0837	93.9411	84.2048
	46.6063	77.8178	45.3212	26.7118	31.938	44.3724	68.4603	99.0906	99.1351	73.5007	98.5632	92.8618	91.8688	89.4406	99.755	99.3178	93.4947	96.955	97.4897	39.5394
	12.7784	14.1209	15.9661	18.1224	31.8281	64.1224	77.4026	78.2671	68.2438	97.2031	99.299	99.2368	97.8767	99.6762	63.8445	98.2267	81.8849	30.6942	60.7738	74.07
	24.3483	27.1288	31.8149	43.8171	77.838	81.5197	83.7966	99.0224	98.9264	99.3962	99.5976	97.8615	61.0524	22.5808	32.149	93.7411	44.6123	83.1913	65.9599	54.7228
	98.725	64.5861	88.8767	67.7161	95.1601	96.4062	99.4863	98.7877	99.1608	54.7413	91.3752	99.6361	77.7567	94.7921	16.1038	76.3063	96.1791	92.9171	88.9733	36.47
	92.9488	70.8712	96.863	79.8087	98.5462	96.8572	59.1022	61.4978	59.2618	63.5897	29.0635	27.4788	14.9187	4.71707	4.94447	3.49712	44.0315	89.4406	87.3276	99.4692
	94.3918	95.7779	94.6971	55.4274	51.2286	50.4442	60.1974	98.8962	94.5437	52.0365	61.7464	96.3752	32.3529	7.73029	7.78197	3.71274	13.8875	63.2228	78.6858	21.9192
	43.3043	40.0036	38.1764	62.4755	85.6478	76.8113	64.2776	90.0019	78.0216	69.8829	38.6303	67.7207	56.0382	92.2433	69.5995	52.9279	74.0171	80.1084	75.894	93.5022
	M(+) encoded average matrix of subject 4
	9.23057	98.0122	67.9591	12.46	38.1069	27.6882	54.6725	65.6454	69.9897	70.8878	51.8019	20.6341	84.7066	80.4701	44.8785	7.94814	15.0417	31.8122	62.7453	57.5334
	93.166	54.4865	48.2586	47.1951	45.5427	52.9784	81.9409	87.6449	94.9025	47.8405	87.3279	90.9108	69.5145	82.7073	45.2519	70.337	84.122	62.1095	55.7601	69.9394
	22.9336	50.7399	60.9382	75.8816	91.5667	99.0958	77.6478	52.2551	53.3211	51.5334	84.3826	92.6882	79.0382	87.0635	54.2505	80.4816	98.1948	53.2079	38.6608	76.3676
	46.425	56.7059	67.3154	38.7735	26.4959	35.4397	34.2929	93.9093	81.5257	61.2988	84.5552	76.2718	88.198	85.3095	93.7693	51.7535	77.6456	28.7287	74.8522	77.9154
	5.19831	12.1894	17.1679	16.0324	13.9414	21.6157	43.8258	77.097	64.713	85.2269	88.9416	92.814	97.6475	94.6375	36.8895	19.8757	96.2686	14.374	75.5405	82.9978
	1.61605	3.60017	5.80253	14.3394	57.502	49.4046	35.637	53.8073	66.3233	68.1481	63.9025	61.5765	93.1657	55.3924	16.1095	8.44865	21.3326	15.8169	80.5812	93.6547
	49.303	20.0194	23.8338	41.4046	86.8603	73.9117	78.6047	75.7559	58.3211	46.2238	87.2851	42.3182	47.7101	25.9902	23.2777	31.2904	96.7448	92.1833	91.3919	40.9291
	33.2949	25.8625	69.1753	58.1385	98.2934	99.5459	80.9383	76.6878	64.5412	98.0417	49.21	21.8902	11.0706	8.93007	16.451	13.6321	21.2	35.3304	84.3044	61.4645
	65.0321	62.0652	71.2417	67.1846	89.9791	91.6725	88.8466	98.4274	97.5328	68.6617	35.8613	80.6814	83.509	11.5368	18.7279	11.4735	13.8951	29.3125	18.1818	18.6264
	9.6728	20.0953	34.875	89.6152	98.8704	98.5554	94.1184	95.6559	77.5145	84.9682	21.5255	19.1633	11.6968	46.9885	97.1037	17.8368	24.5885	22.4215	28.409	55.3975
	M(+) encoded average matrix of subject 5
	17.6259	27.4072	23.5214	28.9976	53.1022	23.3434	70.2969	61.6633	86.2497	49.9015	76.806	86.0647	96.9953	81.143	89.9043	7.19485	60.3381	17.4878	15.7776	1.96537
	2.21572	1.46134	3.35508	3.77886	10.4352	10.7216	14.1282	22.5499	20.4542	19.0071	59.5172	60.8989	72.1965	68.1039	10.9715	29.3918	5.48053	10.2108	7.6064	24.1477
	6.29346	20.8007	6.87455	8.33199	2.80334	2.98122	2.99485	4.48679	8.42976	15.1434	47.6694	64.3957	91.0243	37.9796	34.9673	53.6078	33.051	83.9025	3.84854	38.5287
	3.74423	7.50139	4.59096	6.1886	2.60556	2.34465	17.3978	5.60042	91.9588	22.4103	80.283	79.8772	98.5088	98.2613	79.7359	84.1488	66.0135	50.8321	19.8501	17.3449
	2.05229	3.21127	3.04673	4.337	4.27816	4.76551	4.62893	7.20431	21.8031	42.6726	93.1651	94.9371	95.3321	80.5631	84.8736	61.4063	75.5814	4.86606	3.30264	3.34771
	4.263	17.5723	9.33324	53.7794	10.3672	50.2814	20.0427	56.7659	51.5392	21.2152	85.2868	35.2613	56.7789	36.0337	8.25257	7.29291	3.35118	3.91349	2.61224	3.0822
	7.33741	27.5231	48.075	81.814	85.2826	32.9321	34.0538	49.1711	19.4684	10.8569	60.8755	47.8274	43.2861	28.9971	26.6225	24.2772	21.9953	60.1259	61.3761	45.1791
	38.3346	45.9038	86.5798	94.4096	80.4171	84.8056	31.615	40.9221	43.246	30.4515	9.6975	54.3544	28.8693	50.1624	47.291	76.0289	71.8449	56.2765	58.6979	48.6846
	79.0526	34.9581	24.0149	26.893	37.1282	33.5402	43.5008	41.1068	57.0003	80.6841	43.1434	8.83491	19.4748	28.4711	72.7861	29.5481	37.8704	30.8577	4.14965	15.9701
	10.9807	14.127	16.5381	52.5045	13.691	80.2152	60.6651	84.6897	10.0675	75.8972	5.09569	18.3186	23.9209	45.3606	14.837	35.657	12.1886	29.7904	24.7064	35.8161
	M(+) encoded average matrix of subject 6
	40.3608	62.0542	43.9382	65.7157	9.60598	2.49193	96.7729	46.9961	67.3964	36.3179	42.0268	71.3271	69.9573	91.8893	84.2679	4.52462	79.7757	49	46.3003	2.34256
	3.30195	3.98693	4.64659	4.85716	5.0612	3.41558	6.75535	61.9492	53.9641	99.6001	12.6886	55.8441	95.8017	83.0947	17.816	59.51	7.88067	82.0057	54.6346	68.1135
	10.9136	28.5074	7.58887	15.7121	4.36801	5.60028	5.38401	27.4825	6.87566	10.6523	54.9873	97.1316	99.716	63.5218	90.4132	89.1345	36.8348	68.265	3.67497	30.738
	5.09124	9.3548	39.4442	95.064	64.3359	61.6033	70.2438	10.4385	93.4466	96.3584	93.657	98.8303	91.6289	78.886	34.3885	50.4876	46.7508	64.2015	22.1722	34.4263
	44.1675	46.4655	61.567	14.9871	9.87858	9.36718	82.6622	97.7878	19.5588	38.5382	97.8241	76.6793	69.5726	29.084	54.1515	50.4967	49.999	4.24381	3.95675	49.1378
	59.9602	40.3583	36.9377	56.005	8.07065	80.849	81.0713	83.6715	45.2182	25.9651	49.1353	15.7848	33.9889	7.19124	6.30723	13.2135	34.2193	37.504	2.54451	4.28957
	14.3727	38.0848	28.3369	26.6317	20.0181	80.7624	31.0787	51.6508	11.1453	89.1914	80.3815	87.3823	80.2068	36.5619	62.7723	13.3548	4.88331	43.8647	49.0143	30.4803
	22.8235	41.9868	47.4912	72.9747	48.015	46.7115	12.5725	64.1332	98.843	85.664	34.7622	87.2246	17.9942	55.4769	91.5313	87.6166	65.3932	22.5698	31.9739	24.1822
	40.9192	11.9929	9.98373	55.6982	68.6228	45.6452	70.1449	26.4825	20.184	10.4377	53.4854	80.3065	19.6983	40.8702	72.3142	18.6038	41.0961	34.0822	16.1613	28.8419
	39.9499	40.6134	44.0889	56.3484	61.599	12.6206	30.2547	33.1088	5.50487	54.5213	3.26467	57.9466	22.4435	36.2228	22.3733	51.7019	12.1662	48.61	35.8743	51.6312
	M(+) encoded average matrix of subject 7
	95.406	98.1043	92.1002	99.6109	93.973	95.9522	97.8332	96.7029	93.7318	85.8511	41.334	44.0936	97.6517	97.7159	97.1773	91.8132	63.1008	21.9812	75.059	54.4959
	86.2035	94.3998	98.8148	97.2025	95.6598	99.5697	98.8357	95.3551	98.5866	92.9992	92.339	97.6041	92.7489	97.6751	99.0243	99.001	66.7909	59.6557	96.4821	70.1023
	90.1654	95.7639	98.0293	94.1452	98.1903	98.6466	95.4122	89.8563	97.3239	95.5377	98.6014	97.7386	98.5946	96.8049	95.2767	98.9196	81.4649	72.7097	79.0412	98.4957
	93.5388	88.9913	84.2757	73.7909	66.8843	78.9089	93.3144	97.352	94.8132	97.2328	98.4497	97.433	98.1142	97.0272	96.0322	94.934	95.706	98.7507	97.6256	84.0386
	71.0786	70.2087	61.999	56.0557	60.4204	76.4606	92.4524	95.5146	96.434	95.9616	98.7656	98.9841	99.2107	98.2033	84.5705	91.3468	96.9311	96.8963	97.7171	90.1037
	88.6109	92.3831	83.814	95.112	91.7852	96.9711	97.8641	98.1219	97.9678	99.2581	99.3408	99.5751	96.5895	89.2507	89.8126	96.7142	88.987	95.9235	99.0907	95.4637
	92.1233	91.7563	94.325	90.8559	93.7831	97.3718	97.7666	97.3237	97.4792	97.8536	97.0396	98.119	98.3909	98.6577	95.0907	96.0788	85.3429	97.9109	97.4783	98.2229
	96.3689	80.493	97.9035	89.2072	93.7992	95.7278	95.7994	98.9151	98.1563	97.4559	83.8035	75.2775	76.268	57.7874	62.2223	66.6008	96.793	98.3983	99.7249	98.9107
	93.7788	89.3045	77.0899	76.4274	84.1849	93.0781	97.8468	97.5	98.6767	94.1278	93.1771	79.8685	75.7113	77.0441	78.453	93.8412	72.5827	71.7765	65.0161	38.475
	33.275	43.7738	50.4309	95.6548	99.1396	99.2416	98.355	98.8089	98.7713	95.0351	97.7416	98.9841	98.5689	78.0868	30.5328	31.4664	97.3375	97.255	93.5878	48.7946
	M(+) encoded average matrix of subject 8
	96.8886	94.9045	94.6112	97.9581	99.2099	96.9472	94.1434	95.0898	95.2739	90.673	97.0243	65.6305	95.9331	96.6625	81.4912	48.218	77.5246	16.6727	26.8663	23.4786
	71.9241	94.4383	98.6678	97.5399	97.1919	95.8856	96.8729	97.279	98.4745	95.6103	94.5177	91.9873	88.2658	82.8479	81.2212	97.3377	62.9951	64.8912	71.2285	87.6694
	97.1009	97.5425	96.7859	97.6964	96.2907	93.6882	98.1797	89.7496	84.5198	97.1333	82.6898	95.4668	95.3554	80.3882	91.5989	96.5669	97.3898	54.7435	47.5738	32.9885
	64.9769	71.8582	85.6461	83.6878	98.3828	99.7304	99.5879	99.1073	95.601	98.4382	75.5631	86.7389	96.0658	98.4725	99.2011	97.9498	85.3356	26.6519	32.6069	35.1295
	29.3838	43.9226	60.8722	82.5532	91.608	96.1037	97.7834	96.9216	93.9662	90.3303	93.0219	94.4493	98.856	99.3374	73.7667	78.8941	21.1446	4.81299	21.7806	31.0756
	84.8793	74.9769	64.9345	91.4318	99.3634	96.8047	96.4467	99.5128	97.6983	98.996	98.8247	99.7229	97.9372	81.4246	31.6134	18.0522	9.46802	8.61107	17.404	5.26927
	92.025	88.3825	98.3682	97.3705	98.7138	95.0783	99.6773	99.7484	99.8355	90.4166	88.0121	90.7806	60.5852	46.5977	23.7053	24.6112	35.1755	59.3067	86.4864	68.502
	96.3862	79.5032	98.6864	95.3932	98.3615	98.6278	97.5854	98.0947	99.3731	97.0898	73.8802	44.9542	39.7475	32.2856	42.0871	42.1779	74.8862	97.3189	99.9862	88.8666
	84.254	77.0415	82.5418	81.1475	85.298	96.9572	99.8064	98.6746	99.5358	96.531	84.9049	60.8774	74.0173	54.2626	82.6337	98.4985	94.4337	91.1589	57.4624	24.432
	9.92316	40.5385	60.8272	99.3174	98.7588	98.9079	99.1486	98.5781	96.6405	96.3021	94.2693	83.1307	99.4315	88.5575	97.6662	98.8746	99.3632	97.2322	84.5337	87.4537
	M(+) encoded average matrix of subject 9
	96.3408	97.2263	92.2686	91.7439	86.3806	80.3171	94.292	96.7265	95.5617	92.6265	93.9595	77.9367	98.6356	97.1488	75.2403	32.9918	34.4076	17.3884	36.9149	79.5354
	96.8205	92.1675	96.9528	95.6967	82.3428	88.2849	94.6612	93.2492	96.7655	96.6869	95.2557	93.6118	76.4644	72.2341	58.1071	82.2633	74.5891	30.6278	67.0238	96.4719
	79.8107	84.4987	89.4953	95.6762	95.1002	96.4793	96.4321	96.7744	92.0425	97.8294	89.4726	86.1766	91.7105	77.6111	94.6608	90.7163	61.1918	40.1976	95.4849	99.2989
	64.8098	92.2461	96.018	71.0666	72.0775	91.7207	77.3058	97.6477	94.5875	98.6563	75.0432	86.0938	95.3951	79.7775	85.3111	74.2134	95.6581	91.5165	92.4633	45.3051
	28.0249	45.9635	65.0167	60.29	59.8474	84.4094	76.5633	85.1298	81.51	81.7646	95.5742	95.4688	98.1494	93.641	50.0149	67.0007	94.9076	39.8287	22.0149	17.7416
	13.7512	34.0147	39.3245	66.8111	97.2617	87.912	82.1205	96.4679	95.5906	96.9915	97.3102	90.9688	80.2857	94.2207	73.7982	88.7766	49.7243	18.9457	40.1546	24.1494
	92.063	74.4835	88.9715	91.4151	95.0715	90.9256	98.6866	96.0947	97.8909	76.0566	81.1111	96.4332	83.4895	71.4766	34.0347	35.7394	61.5646	72.9002	95.8659	96.6002
	80.3468	49.4619	95.051	64.3855	95.9477	95.9902	76.7227	83.2245	74.4486	96.998	52.3403	43.2356	43.1668	40.6134	47.0755	50.0274	84.4479	98.3512	97.7096	96.7062
	57.5149	74.1127	74.353	43.4261	48.1566	63.1537	74.431	95.4846	98.8185	96.4452	83.1376	83.6581	74.5323	67.71	70.343	88.1468	57.2109	57.1768	32.6646	24.4269
	6.61693	16.7595	38.4891	42.6187	94.2385	99.055	96.2401	97.5439	97.7742	97.2568	94.6514	86.2163	93.1423	97.9909	85.1842	73.3628	96.5445	91.5254	38.5933	36.2423
	M(+) encoded average matrix of subject 10

## Sheet: The global average
		10.3986	23.4875	44.801	63.2717	44.1267	35.149	46.5299	62.6884	50.4518	28.9894	24.73	22.7607	43.2713	17.2616	31.5532	8.31049	17.9372	3.9797	4.16994	2.33611				49.6894	69.1459	65.6663	50.0751	45.4776	32.5113	48.2741	51.2459	65.7567	60.3743	36.5131	30.1868	47.3406	44.8185	39.8051	24.4966	30.5007	29.7955	31.7498	35.6537
		5.09252	7.88072	19.2182	37.5594	28.467	22.7628	33.9657	38.3924	34.9463	24.8226	21.8054	47.3949	64.4402	30.4492	9.13182	10.1052	5.37247	12.7569	20.3463	15.2705				32.6168	44.675	56.0618	50.2307	42.7377	45.5921	47.2236	57.0682	65.6969	59.955	47.1267	51.9877	59.8051	47.0171	40.1612	57.526	53.0995	31.3726	37.3134	45.0192
		34.1093	46.1799	26.5179	43.291	34.1747	16.7224	16.5997	18.4259	13.1062	12.3318	43.998	34.79	36.9085	16.4667	48.2014	36.3778	35.9184	17.41	6.42068	12.7287				43.5979	51.316	48.0086	54.2989	49.7595	55.2129	49.369	50.2883	57.6467	59.7041	51.7825	68.0613	67.3912	59.7305	52.0561	70.7864	66.6452	42.8373	41.9954	38.4302
		18.2849	37.0534	30.5398	22.2267	22.8561	12.7496	16.0416	12.6699	30.2922	15.0437	30.6957	65.2685	56.2622	58.3768	48.483	42.3872	29.5568	28.4408	34.928	38.0756				45.9402	64.4982	59.507	44.0692	39.0633	45.7199	51.7598	60.0795	68.2619	60.6685	53.942	64.0431	60.9825	57.6333	60.8727	60.6377	53.1973	34.8253	33.169	28.6587
		14.519	15.426	13.1184	9.11587	9.06828	9.38323	12.976	44.7222	35.4846	45.9224	43.6818	65.2251	63.9224	51.1165	47.1432	42.915	35.5958	7.52269	9.84014	8.87601				14.8175	22.1705	26.8064	29.5588	42.1011	45.8797	51.4567	64.6079	59.3487	62.4723	62.806	69.9502	73.8653	54.5087	36.6113	44.5584	57.8459	22.4917	27.0912	18.3082
		7.71854	11.8061	8.80761	15.5038	10.5378	9.01603	33.3805	43.3671	30.3586	17.3346	74.5746	55.2745	49.4179	38.5639	36.221	20.9283	6.861	6.334	7.28471	9.75704				10.6808	26.4275	24.3511	31.3104	51.5933	58.5102	58.2673	62.6163	64.2256	59.0233	64.1161	75.9667	57.7436	42.8499	37.0444	44.9287	36.6222	31.3406	28.3624	17.8019
		7.3828	12.8864	17.0998	18.6753	28.6317	23.5402	28.8773	19.8001	20.7239	13.0832	47.208	46.8116	73.8825	30.2662	35.6285	30.8589	8.32946	29.5267	46.0517	37.4155				43.7882	40.0076	51.6924	47.7328	63.3067	65.8803	65.3227	66.0239	61.9684	47.8703	50.3853	54.8692	54.0089	52.389	43.5277	33.7774	29.2727	40.4936	64.9551	43.2803
		32.986	32.3139	27.6694	35.6594	44.9534	30.6012	20.0924	29.6848	34.2328	21.3262	24.6301	34.9535	13.8837	13.6672	34.5451	47.9196	34.8841	40.1425	28.3849	27.9921				38.0984	34.359	56.0225	48.8542	77.9546	79.5125	62.0496	59.668	55.6953	55.2783	38.274	31.0719	23.6956	21.4963	23.6659	27.3985	32.7489	48.9386	59.6028	58.842
		58.3523	41.3125	17.5808	16.5578	21.3761	15.7982	30.9408	18.531	20.3809	41.5521	34.6699	35.9395	14.9598	21.183	36.5179	9.51597	14.2355	17.7814	15.1928	18.3362				44.9436	48.0042	42.1723	38.2899	45.2239	50.3969	55.9895	66.3736	60.6141	54.3986	42.7013	37.4096	43.0129	29.9387	28.8419	27.9757	34.6552	37.0626	34.578	25.644
		11.7344	16.1555	14.432	22.1633	11.1035	36.5587	47.2711	44.0476	29.1177	38.0013	25.5588	14.5996	13.3966	26.9176	12.3118	12.5641	15.9294	10.8798	12.3615	33.1587				7.96733	12.7629	17.3729	43.7834	53.6322	55.2638	52.7044	54.0976	35.7893	44.2097	26.6697	40.9689	50.2927	68.5327	34.158	36.5973	39.0295	35.1408	42.4472	40.0904
		Normal Females (F-)																							Diabetic Females (F+)
		18.8705	43.1833	52.2682	45.5401	46.8211	46.6872	67.9566	66.3162	70.4825	62.0858	39.7764	50.3035	75.9907	52.9069	44.986	32.0934	64.8532	37.4198	19.3023	9.46052				67.4992	79.8857	74.1848	74.3028	70.9045	67.1683	85.1266	84.1447	88.0174	79.4244	76.5989	63.6567	92.7211	93.0875	85.4536	48.0453	63.6179	40.7421	52.5403	50.9658
		15.5052	17.0427	42.033	40.679	33.5833	34.3852	39.1151	45.6995	47.9249	53.5905	56.0812	49.8651	70.679	60.5791	33.0818	33.7999	24.784	29.6447	33.9675	33.8817				63.6105	64.4271	65.7965	65.712	64.2913	67.209	71.6659	81	83.7302	82.1641	79.7844	83.4032	81.5994	85.3694	61.0771	76.6661	63.2168	50.2622	64.5865	73.0364
		37.7235	40.0779	40.6566	40.0675	31.0704	27.2461	28.0808	32.8515	40.2957	44.2798	68.0655	54.2939	66.9656	53.5257	56.4086	49.8154	48.3871	37.4442	28.0148	38.0413				64.71	73.0174	69.4451	72.2777	71.0466	72.1216	68.2173	67.7994	66.1356	67.9576	81.8646	90.9645	92.2262	78.5746	81.9987	88.53	64.2928	59.6137	49.0525	68.5835
		28.3425	37.5066	37.7222	38.9603	43.0996	44.3502	49.1745	50.2861	65.4316	56.2189	62.5147	60.2619	70.3769	72.1257	75.1793	62.3183	57.0254	54.1347	49.7988	44.0318				56.8724	66.3465	68.8022	62.2942	60.5338	67.0974	70.4459	74.879	91.2345	81.6208	85.8885	90.2251	93.5113	88.904	82.3714	72.39	82.036	66.8403	63.5362	56.593
		23.4927	27.6437	29.1462	33.6201	43.0626	51.803	50.7161	75.9123	58.9189	53.0386	56.6788	81.2963	86.6038	79.4399	66.761	70.4757	67.4988	48.8928	43.3056	28.5735				36.4088	43.8988	49.3824	45.8729	50.9134	58.6324	71.927	82.649	71.5177	81.148	93.84	91.8245	90.6432	85.8318	59.6956	66.5484	74.4481	30.6786	42.257	51.8496
		22.9534	32.5033	34.9025	42.1675	49.3151	57.6024	62.4504	70.5091	59.8945	52.8433	81.6587	77.9919	66.0813	64.0945	60.1553	56.7585	46.4374	47.8754	34.4211	26.5451				41.9487	49.8614	48.2132	68.2652	70.1608	81.3301	78.4563	87.8723	83.0365	78.6901	87.0137	69.9975	70.403	55.6404	38.0882	50.7769	38.5674	42.3522	49.2669	46.6108
		29.0469	34.2783	45.2142	52.7417	64.5039	71.8647	60.0906	62.2264	55.114	47.9704	63.307	59.0429	79.9435	66.0502	57.8808	43.8984	44.4859	45.6602	53.5881	38.6235				69.8905	64.2241	73.2043	77.1911	85.4218	84.6514	82.1147	85.1932	77.133	73.8255	79.5228	79.3895	77.7252	64.7864	48.289	50.0136	61.3183	76.2449	83.1809	62.9612
		42.2481	41.1617	51.0948	64.4791	78.183	64.4451	48.6308	45.8955	52.4647	52.264	54.4603	62.724	45.2015	36.7505	48.1549	47.8684	46.5032	56.8172	43.0473	32.3625				70.8443	61.8409	84.6434	81.1192	86.9572	88.7599	73.0781	80.699	82.0178	85.5004	54.6991	52.9756	40.7732	41.9941	50.1358	51.1503	72.1748	74.193	81.0269	73.7677
		47.377	40.7658	33.4502	33.3261	47.4737	44.5747	44.6287	50.1372	49.5278	60.0074	56.161	40.2584	37.7915	29.1262	36.4111	31.7724	29.3474	30.281	24.649	24.6711				74.7862	69.978	68.4134	63.0668	70.4303	73.9105	81.0819	81.8482	83.621	77.9103	72.3475	75.6577	61.7581	43.3847	55.987	50.6033	50.0562	54.0031	38.4382	27.9541
		12.5737	25.18	24.4346	27.7225	28.3357	44.2454	58.1923	73.8816	54.9916	49.8953	37.3715	38.6954	33.1026	33.3225	34.416	38.1606	43.6234	30.8915	30.3056	31.1361				21.0674	36.2931	42.0482	77.0202	81.0917	82.5626	81.7599	84.9087	68.0612	84.842	55.6307	69.185	65.0827	70.693	57.5746	59.828	68.1014	70.8189	59.7736	66.493
		Normal Males (M-)																							Diabetic Males (M+)
