# Supplementary material for: Maps of electrical activity in diabetic patients and normal individuals
Source: Data Brief. 2018 Oct 16;21:795–832. doi: 10.1016/j.dib.2018.09.134 (PMC6216044; doi:10.1016/j.dib.2018.09.134)
Supplement: Supplementary file 4 — Supplementary material [file mmc4.zip]

Archive with 44 entries (44 files):
- F+0.bmp
- F+1.bmp
- F+2.bmp
- F+3.bmp
- F+4.bmp
- F+5.bmp
- F+6.bmp
- F+7.bmp
- F-0.bmp
- F-1.bmp
- F-2.bmp
- F-3.bmp
- F-4.bmp
- M+0.bmp
- M+1.bmp
- M+2.bmp
- M+3.bmp
- M+4.bmp
- M+5.bmp
- M+6.bmp
- M+7.bmp
- M+8.bmp
- M+9.bmp
- M-0.bmp
- M-1.bmp
- M-2.bmp
- M-3.bmp
- M-4.bmp
- M-5.bmp
- M-6.bmp
- M-7.bmp
- M-8.bmp
- M-9.bmp
- M-10.bmp
- M-11.bmp
- M-12.bmp
- t11.bmp
- t12.bmp
- t21.bmp
- t22.bmp
- t31.bmp
- t32.bmp
- t41.bmp
- t42.bmp
